# Supplementary material for: m6A-Related lncRNAs Are Potential Biomarkers for the Prognosis of Metastatic Skin Cutaneous Melanoma
Source: Front Mol Biosci. 2021 May 5;8:687760. doi: 10.3389/fmolb.2021.687760 (PMC8131514; doi:10.3389/fmolb.2021.687760)
Supplement: Supplementary file 2 [file Table3.XLSX]

## Sheet: Prediction of interactions
Supplemental Table 3. Prediction of interactions between lncRNAs and m6A regulators
lncRNA	m6A related genes	Sequence context (lncRNA)	Sequence context (m6A related gene)	interaction energy
LRP4-AS1	YTHDC1	UUCUGACUGUUGUUAUCGGACUACUCGCCCGUGACUCCUUCCCCUUCAUACCUCGUCUUCUUCUAGUCUUCUUCCCCCACCUUUCUACCCUCCC	GAGACUGGCAGCAGUGGUCUGAUGAGCGGGCACUGAGGAAGGGGAAGUGUGGAGUAGAAGAAGAUCAGAAGAAGGGGGUGGAAAGAUGGGGGGG	-47.4996 kcal/mol
LRP4-AS1	FMR1	CGUCCCGACUUCUACUCCCGACCGUCACCUACCCCCGG	GCAGGGCUGAAGAUGGGGGCUGGUGGUGGAUGGGGGCU	-30.9691 kcal/mol
CTD-3064M3.4	FMR1	ACCUAGAUC	UGGGUCUAG	-7.26077 kcal/mol
RP11-341A22.2	METTL14	GACUUCCUCUCGAGGGUCUCCACCUCCUCACU	CUGAAGGAGGGCUCCCAGAGGUGGAGGGGUGG	-22.4096 kcal/mol
STK4-AS1	ELAVL1	UCCUUCUCGGUGACGUGGUGGCGGUGGCGGGCGGGUGGUGACGCCGGCCGCGGGUGGCGCGGUGGAGGCGGGCGGGCCUGUCGGCCCGGGCGGGGCGAGG	AGGAGGAGCCGCUGCGCCGCCGUCGCCGCCCGCCCACCGCUGCGGCCGGCGCCCGCCGCGCCGCCUCCGCCCGCCCGGACAGCCGGGCCCGCCCCGCUCC	-35.5604 kcal/mol
GS1-204I12.4	YTHDC2	UUACUCUUGUCUCCGUUGUUUGUCGUAUGGGUCAAGUUACCUCUUAGGUUU	AAUGAGGACAGGGGCGACAAAUGGCAUACCCAGUUCAGUGGAGAAUCCGAA	-21.4257 kcal/mol
XXbac-BPG252P9.10	FMR1	UCUCCUUGCUUGCGCCGUUCUCCUCUUCUUUCCCCUCCUCCCACCCCUCC	AGAGGAACGGACGCGGCGGGGGGGGAGGAAGGGGGAGGAGGGUGGGGAGG	-47.2998 kcal/mol
RP11-480I12.7	YTHDC2	CACCCGUUGAUUGGAGUUUUUUUUUUCCUUUUAGG	GUGGGCGACUGGCCUCAGAGAAAAGAGGAGAAUCC	-21.444 kcal/mol
RP1-149A16.17	YTHDC1	UACUUCACCUGCCUAUUUCUCCUCCCCUUUUCCCCUCCUCCUC	AUGAAGUGGAUGGAUGGAGAGGAGGGGGAGAGGGGAGGAGGAG	-30.4917 kcal/mol
RP11-326I11.3	METTL14	UUCCUCUCUCCGAAACUCCCCCGCACUCC	GAGGAGAGGGGCUUUGAGGGGGCGUGAGG	-26.1316 kcal/mol
LINC01150	WTAP	UCCCUUGCCCCAUGCCGCUCCCUCGCCGCCCCUCCCCUCUAGCCACGUGCAUCGGGUCCUCCGGCCCCCGUCCCG	AGGGAGCGGGGUGCGGCGGGGGAGCGGCGGGGGGGGGAGGUCGGUGCGCGUGGCCCGGGGGGCCGGGGGCAGGGC	-31.3877 kcal/mol
CTD-2647L4.4	LRPPRC	UGGGCGGGUCCUGUGGGGUGGGAGGGUGGAGGGGU	GCUCGUCCGGGGCGCCCCGCCCUCCCGCCUCCCUG	-30.5299 kcal/mol
CTD-2291D10.4	YTHDF3	GUCUCUCGUGAGUUGGUCACCUGUCGUUAUUGACCG	CAGGGAGCGCUCAACCAGUGGACGGCAGUGACUGGU	-16.4137 kcal/mol
RP13-379O24.3	YTHDF1	CGGCUUGGGGUCGGGGCGCGUGGGAGAGG	GCCGAGCCCCAGUCCCGCGCACCCUCUCC	-32.7407 kcal/mol
RP11-10L12.4	METTL14	CCCUGUUACGUAUCUUCUUCUACUUGGCUUUUGGUCCUGAACGGUGU	GGGACAAUGCAUGGAAGAGGAUGAACUGAAAGCCAGGAUUUGCCAUA	-22.2631 kcal/mol
JPX	YTHDC1	UCCUUUCUCACUCCUCGUCUCCCUCUUCUUCACCUCUCGCAUUGUCCCCUCCCUCCUCCUCUUCUUCCCCUCCUCUCC	AGGAAGGAGUGAGGAGUGGAGGGAGAAGAAGUGGAGAGCGUGGUAGGGGAGGGAGGAGGAGGAGAAGGGGAGGGGAGG	-55.0584 kcal/mol
JPX	FMR1	CCUUCGUGCACUCUCCUCCUCUCCUCCCUUCUUCACCCUCCGGA	GGAGGCGCGUGGGGGGAGGAGAGGGGGGAAGAGGUGGGAGGCUU	-35.6348 kcal/mol
RP11-247L20.4	FMR1	UCCUUGUCAUUUUUGAUC	AGGAGCAGUGAAAGCUAG	-15.7687 kcal/mol
RP11-539L10.2	WTAP	AUGAAAAUGUGGCGGCACCCACGGCCAGAAGACGAUAAAAGAAGAGACAAAAAAAAAAAAAAAAGAGAAAAAGAAAGAGAGAAAGAGG	UACUUUUACAUUGCCGUGGGUGUUGGUUUUUUGUUGUUUUUUUCUUUGUUUUUUUUUUUUUUUUUUUUUUUUUUUUUUUUUUUUCUUC	-34.6515 kcal/mol
AC018464.3	YTHDF1	AGUCGUAGUUACUCCAUUCGGAAGAUACUCUACGCU	UCAGCGUCAAUGGGGUGGGCUUUUUGUGGGGUGCGA	-19.7675 kcal/mol
CTA-384D8.34	WTAP	CCGUCCUCUGGGUCCUCCGUCUCCAACGUCCUCGAUCU	GGCAGGAGACCCGGGAGGCAGGGGUUGCGGGGGCUGGA	-25.89 kcal/mol
RP11-483P21.2	WTAP	GGAUCUGGUAAAACAUCUCGUUUUGUUCGUUUCAACGUUGUCCUUCCU	CCUAGGCCAUUUUGUGGAGCGAGACGAGCGGGGUUGCGGCGGGAAGGA	-18.4141 kcal/mol
RP11-21I10.2	YTHDF3	ACCUUACCGACUUCUUCAGAUAAACC	UGGAGUGGCUGAAGAAGUCUGUUUGG	-21.6557 kcal/mol
RP11-21I10.2	KIAA1429	CUUUAUAUUUUAACUUUCCUCGUUCUAUUUCCGUUGUUCUUUCGUAGGACUUUUACUUUUCCCUCUCUGUUACCUUCGUUUCUCUCCUCUCCCUUUCCUUU	GAGAUGUGGAGUUGAGAGGGGCGAGAUGAGGGCAACAGGAGAGUAUCCUGAAGAUGAAGAGGGAGAGAUGAUGGAAGUGAAGGGAGGAGAGGGGAAGGAGA	-40.8477 kcal/mol
RP11-383I23.2	YTHDC1	ACUCCUCCCCUUCCACCUUCCGUUUUCUCGUCCGUUACCCCUCUCCUCCUUCUCUUUUCCCCCCUCC	UGAGGAGGGGAAGGUGGAGGGUAGAAGAGCAGGUGAUGGGGAGAGGAGGAAGAGGGGAGGGGGGAGG	-57.3275 kcal/mol
WAC-AS1	FMR1	CCUGGUCGCCCUUCUUCUCCUCCCUUUCCUCUUUCUCUCACCCUCC	GGACCGGCGGGAGGGGGAGGAGGGAAAGGAGGAAGAGGGUGGGAGG	-42.0575 kcal/mol
WAC-AS1	YTHDC1	UUACCUUCCUCCUUCUUUCUCCUCCCUUUUCUCUCUUUUCCUCCUCGUGCCUACCUUUUUCUUUCCCUCCUUUUGCUUUCGUCGGUCAC	GAUGGAAGGAGGAGGAAGGAGGAGGGAAGAGGGAGGGGAGGAGGAGUAUGGAUGGAGAGAGAAAGGGAGGGAAAUGGAAGUGGCCAGUG	-71.784 kcal/mol
WAC-AS1	METTL14	UUGCUCCUCCCUUUUCUCUAUUUCUUCCCACCGGCGACCUACCUUUUGUCUUUCCUACCGAAUCUUUCCCCACUUUUCGCUCACCGAG	GACGAGGAGGGGAGAGAGGUGGAGGAGGGUGGCUGCUGGGUGGAAGAUAGAAAGGGUGGCUUAGAGGGGGGUGAGGAGCGGGUGGCUU	-36.5453 kcal/mol
RP11-775D22.3	CBLL1	GGUUCGAAGGUUGGAGGUGAGGAGGGGCCUGUGUGAAACGUCUGUGGUGGAUAUUUGGGAGGA	CCAAGCUUCCAACCUCUGCUCCUCCCUGGACAUAUUUUGCAGAUGCCACCUAUGAAUCCUCCU	-15.7556 kcal/mol
