# Supplementary material for: m6A-Related lncRNAs Are Potential Biomarkers for the Prognosis of Metastatic Skin Cutaneous Melanoma
Source: Front Mol Biosci. 2021 May 5;8:687760. doi: 10.3389/fmolb.2021.687760 (PMC8131514; doi:10.3389/fmolb.2021.687760)
Supplement: Supplementary file 7 [file Table4.XLSX]

## Sheet: m6A modification prediction
Supplemental Table 4.N6-methyladenosine (m6A) modification site prediction
lncRNA	Position	Sequence context	Structural context	Score(binary)	Score(knn)	Score(spectrum)	Score(combined)	Decision
LRP4-AS1	188	GAUGCUGGAUUCUGACCUUGGAACUGUUCUGAGAGGCUGUUUGAU	IIPPPPPMPPPPPMMMPPPPPPIIIPPPPPPPPIPPMMPPPPIII	0.623	0.454	0.631	0.618	m6A site (High confidence)
LRP4-AS1	752	CCAGUGUUGGAUGAGCAACCAGACUGACCCAGAAUAGAGUAGAAC	PPPPPIIPPPBBPPPPPMMMMMMPPPHHHPPPMMPPPPPHHHHHP	0.609	0.583	0.591	0.6	m6A site (High confidence)
LRP4-AS1	773	GACUGACCCAGAAUAGAGUAGAACUUUAACCCAUGUUCCCAUAAC	MMPPPHHHPPPMMPPPPPHHHHHPPPPPMMMMMPPPPPPPPIIPP	0.649	0.805	0.628	0.648	m6A site (High confidence)
LRP4-AS1	799	UAACCCAUGUUCCCAUAACUGGACCCCACUGAACUGUAAGCUCCA	PPMMMMMPPPPPPPPIIPPPPPMMMMMMPPPPPPIPPBPPPIIPP	0.544	0.621	0.72	0.618	m6A site (High confidence)
LRP4-AS1	1313	GCAUGUCACUGUCACCUAGGGGACUUCCCUAAACUGUAUAUGCCU	IIPPPPPBPPPPPPPPMPPPPPPPPPPPPPMMMMMPPHHHHPPMM	0.679	0.601	0.504	0.605	m6A site (High confidence)
LRP4-AS1	809	UCCCAUAACUGGACCCCACUGAACUGUAAGCUCCACAGGGAUAGA	PPPPPIIPPPPPMMMMMMPPPPPPIPPBPPPIIPPMMPPPPIPPP	0.718	0.712	0.675	0.701	m6A site (Very high confidence)
CTD-3064M3.4	88	CUGUGGGGUUCCAGCCCCCCAAACUGUGCAGCUGAGGAAAAUGAG	PPPPPPPPPHHHHPPPPPBBBBBBBBBPPPPPPIIIIIIIIIIII	0.577	0.775	0.734	0.65	m6A site (High confidence)
CTD-3064M3.4	145	GCAGAGCCAGAUCCUGGGCGGGACCCUGCGCAGGAUGAACUCAGG	PPMPPPIIIIPPPPPPMPPPPHHHHPPPPMPPPPPPIIIPPPMPP	0.528	0.583	0.748	0.619	m6A site (High confidence)
CTD-3064M3.4	179	AUGAACUCAGGCAGCCAGAGGGACCCCGGGAAGAUGGGAGUGAGA	PPIIIPPPMPPPPPPPPPMPPPPPIIIPPPMMPPMPPIPPPHHHH	0.542	0.788	0.72	0.625	m6A site (High confidence)
CTD-3064M3.4	263	UGGUGAAGGCCAGAGACCCUAAACUGUCCCAAGACCACCUGACUG	HPPPPMMMPIPPPPMMPPPIIIIIIPPPPPMMPBPPPPPPPPPPP	0.557	0.598	0.7	0.616	m6A site (High confidence)
CTD-3064M3.4	161	GGCGGGACCCUGCGCAGGAUGAACUCAGGCAGCCAGAGGGACCCC	MPPPPHHHHPPPPMPPPPPPIIIPPPMPPPPPPPPPMPPPPPIII	0.714	0.817	0.762	0.738	m6A site (Very high confidence)
RP11-341A22.2	218	AGGUGCCACGAGUUGAGAGAAGACUUCGGACAUUUCACUUAAUGC	MPPPBBBBBBPPPIPPPIPPPIIIPPPPPIPPPPHHHHHHPPPPP	0.557	0.659	0.683	0.612	m6A site (High confidence)
RP11-341A22.2	225	ACGAGUUGAGAGAAGACUUCGGACAUUUCACUUAAUGCUGAAAAU	BBBPPPIPPPIPPPIIIPPPPPIPPPPHHHHHHPPPPPPPPPIIP	0.62	0.58	0.686	0.644	m6A site (High confidence)
RP11-341A22.2	477	UCCCUCUUCAAUAUUUUGAGAGACAGUAAAGAACAUUCCCUGGAG	PPMPPPPMPPPHHHHPPPPPPPMMMMMMMMPPPPMMMMPPPPPPM	0.532	0.599	0.712	0.607	m6A site (High confidence)
RP11-341A22.2	505	AAGAACAUUCCCUGGAGUUAGGACAAAUGAAGAGCAAGAAGUUUC	MMPPPPMMMMPPPPPPMMMMMPPPPMMMMMMPPPPPPPPHHHHHH	0.577	0.472	0.679	0.612	m6A site (High confidence)
RP11-341A22.2	729	UAAUAUCGAGAAUUUACAAGGAACUCAAACAAAACUCAACAAGAG	IIPPPIPPPPIPPPPIPMMMMMPPPPMMMMMMMPPPPHHHHHPPP	0.672	0.732	0.621	0.654	m6A site (High confidence)
RP11-341A22.2	985	UCUGGACAAAAGGAAUAAGUGGACUACAUGCAGAGGCAGAGUGAG	PPPPMMPPPPPPPPPPPPPIIPPPPPPPPMMMPPPPPMMMPIPPP	0.701	0.749	0.484	0.616	m6A site (High confidence)
RP11-341A22.2	271	CACUCUACUGCCACUACUCAGGACUUCUGAUGGGCAUGAAAAUCC	PIPPPIPPPPPPMMMMPPPPPPPPPPPPMMMPPPPIPPHHHHHHP	0.722	0.656	0.755	0.732	m6A site (Very high confidence)
RP11-341A22.2	377	AGAAAACACUGGUAGAAUACGGACACAUGAGACAAGGCCAGAAAG	PPPMMMMMPPPHHHHHHHHPPPMMMPPPPPPIIIIIPPPMMMMMM	0.661	0.715	0.722	0.688	m6A site (Very high confidence)
RP11-341A22.2	705	CAAGCUAUGUAUCCAACAAAGGACUAAUAUCGAGAAUUUACAAGG	IIIIIPPPIIIPPPHHHHHHPPPIIIPPPIPPPPIPPPPIPMMMM	0.751	0.807	0.617	0.7	m6A site (Very high confidence)
STK4-AS1	363	AGGGCCUGCACCACCAAACUGGACAGCCAUGGGUGUGUAACCUCU	PPPPPPPIPPPPPPMMMMMPPPHHHHPPPMMPPPPBPPMMMPPPP	0.605	0.814	0.715	0.659	m6A site (High confidence)
STK4-AS1	721	AGAGCAAAGGUUUUAACCCAGGACUGUCCUGACUCCACAACAUCA	MPIPPIIPPPPIPPPMMMPPPPHHHHHPPPPMMMMMPPPPPHHHH	0.754	0.63	0.41	0.61	m6A site (High confidence)
STK4-AS1	1000	CCAGGAUUUUUCCAGAAGAUGGACUCACAUUAUGAUGGCCCCCUU	PPPPPMMMPPPPPMMMMMMPPPPPIPPPPPMMMMMMPPHHHHHHH	0.713	0.704	0.596	0.665	m6A site (High confidence)
STK4-AS1	1587	AUUGCAUAACAGUAUUCAAGGGACUGGGUAUGAUGGCUUGCACCU	PIIPPPIPPPPPIIIIPPPPPPMMMPPPPIPPIPPPPPPIIIPPP	0.691	0.617	0.5	0.61	m6A site (High confidence)
STK4-AS1	240	GGUCCUGGGUCCCAUUUCACAGACUGAGAUGCGUGAAGCGCCUCC	PPIIPPPPPPMMPPPPPPPHHHHHPPPPPPPMMMMMMPPPBPPPP	0.67	0.633	0.71	0.684	m6A site (Very high confidence)
STK4-AS1	484	CAUCAGAUAUGCCAUCUACAGAACUUAACACCUGAGCACCCACCC	PMMPPHHHHPPMMMMPPPPPIIPPPPBPPIPPPPPPBBBPPPPII	0.691	0.759	0.708	0.701	m6A site (Very high confidence)
STK4-AS1	609	UGUGUGCCAGACACAAUCUUGGACUUUCACUUAAUCCUCAAAACA	PPPPPHHHHHPPPPPIIIIPPPBPPPPMMMMMMMMMMMMMMMMPP	0.761	0.792	0.677	0.729	m6A site (Very high confidence)
GS1-204I12.4	700	UCAGGCUUCAUGCACUAAAAGGACUCACAGGACUCAGAAAAAGCU	PIPPPPHHHHHPPBPPIIIPPPMMMMPPPPIPPPPIIIIPIPPPP	0.745	0.55	0.507	0.64	m6A site (High confidence)
GS1-204I12.4	709	AUGCACUAAAAGGACUCACAGGACUCAGAAAAAGCUGUCAUACUC	HHPPBPPIIIPPPMMMMPPPPIPPPPIIIIPIPPPPPPPMMMMMM	0.734	0.531	0.51	0.634	m6A site (High confidence)
GS1-204I12.4	482	ACUCCAAAAUGUGGAUUUCAAAACUGUUAGUUCAGAAGUGUUCAA	IPPPPPPPPPPIIPPPPPPIIIIPPPPIPPIPPPPPPPPPPPIPP	0.43	0.108	0.74	0.538	m6A site (Low confidence)
GS1-204I12.4	758	UUGUGGUUUAUUAGAGUGAAAGACUACAGAUUAGAGUCAGCAAAA	PPPPPPPPPIPPHHHHHPPIPPPPPPPPPPPMMPPPPPPPMMMMM	0.595	0.486	0.503	0.553	m6A site (Low confidence)
GS1-204I12.4	818	GGCAGAGUCUAGGAGAAACAGGACACAAGCUUCCAGUUGGCUUCU	PIIPPPPIIPPPMMPPPPPPPMMMMPPPPPPIIPMPPPPBBBBBP	0.598	0.499	0.477	0.544	m6A site (Low confidence)
GS1-204I12.4	988	AAAGGCAUGCAGCGGCUAUGGGACAACAUUAACUACUCAGUCUCC	IIIIIPPPPPPPPPIPPIPPPPPPPPPMMMMMMMMMMMPPPPPPP	0.612	0.587	0.476	0.556	m6A site (Low confidence)
GS1-204I12.4	168	AGCUUGCUUCUGACUAACACAGACUGUUUUCACUAGGGAGCACAG	PPPPPPMMPPPPHHHHHHHPPPPPPPPPPPMMMMMPPPPPPPPPP	0.721	0.594	0.332	0.559	m6A site (Moderate confidence)
GS1-204I12.4	546	UUAUCUGGAGAGCUGCAAAAGGACACUGAUGCCUGGGCUGCACCU	MMMPPPPPBPPPIPPPPIIPPPBPPHHHHPPPPPIIIIPPPPIPP	0.635	0.539	0.753	0.677	m6A site (Very high confidence)
XXbac-BPG252P9.10	54	CAACUACCUGGGAAAACCGCAGACUGGGCAAUGAAAGACUACAUC	PBBBBPPPPPPPPIIIPIPPPPPIPPPPMMMPPPPMMMMMMPPPP	0.648	0.69	0.69	0.667	m6A site (High confidence)
XXbac-BPG252P9.10	69	ACCGCAGACUGGGCAAUGAAAGACUACAUCCGGCAACCGGAUGCU	IPIPPPPPIPPPPMMMPPPPMMMMMMPPPPPPPHHHPPPPPPPMM	0.645	0.511	0.683	0.653	m6A site (High confidence)
XXbac-BPG252P9.10	102	CAACCGGAUGCUGGGUUCUGUGACUCCAGGAAAAGGGGCUCCUGG	HHHPPPPPPPMMPPPPIPPPPPPIIIIPPPIIIIPPPPIIIIPPP	0.508	0.59	0.735	0.602	m6A site (High confidence)
XXbac-BPG252P9.10	136	GGGGCUCCUGGGCCCAGGGAGAACAUACUAGGCGAUCUCGACAGU	PPPPIIIIPPPPPMPPIPPPPIIIIIPPPIIIPPHHHHPPIIPPP	0.459	0.599	0.746	0.581	m6A site (Moderate confidence)
XXbac-BPG252P9.10	168	CGAUCUCGACAGUCGCUCCGUGACAGCCCACCAACCCCCAACCCU	PPHHHHPPIIPPPIIPPPPIPPMMMPPPPPIIIIPPPPIIIIPPP	0.44	0.507	0.777	0.578	m6A site (Moderate confidence)
XXbac-BPG252P9.10	344	UAAACUUACGACCCACCACCAGACUUCAUCCCAGCCGGGACGUCC	HHHHHHHHHHHHHHHHHHHHHPPPPMMMPPPPHHHHPPPPPPPPP	0.558	0.536	0.564	0.559	m6A site (Moderate confidence)
RP11-480I12.7	587	UGACCCUGAAAGUGCCCCGUGGACCACCGCAUCAUCACCAACUGG	IPPPIPPPMMMPPPPPMMPPPPHHHHPPPPMPPPPPIPIIPPPPP	0.564	0.731	0.72	0.634	m6A site (High confidence)
RP11-480I12.7	730	CAGGGCCAACAGAAAGAAGAUGACUCGGAUUGAGACCUUCAACAC	PIPPPPPIIPPPMMPPPPPIPPMPPPPPBPPPMMMMMMMMMMMMM	0.54	0.721	0.698	0.612	m6A site (High confidence)
RP11-480I12.7	897	CAUGCCAUCCUGCGUCUGGAUGACUGGCACCUGACCAACCACCCC	PPPPIPPPPPPPBPPIIPPPPPPMMPPPPPMMMMMMPPPPPPMMM	0.561	0.818	0.688	0.625	m6A site (High confidence)
RP11-480I12.7	257	AGUGCUGGGAUUGCAGGUGUGAACUGCCACACCUGGCUCCCCGAC	PPPPBPPPPBPPPPPPPPPPPHHHHHHPPPPPPPPMMMMMMMPPI	0.614	0.501	0.459	0.546	m6A site (Low confidence)
RP11-480I12.7	614	CGCAUCAUCACCAACUGGGAUGACAUGGAGAAGAUCUGGCACCAC	PPPMPPPPPIPIIPPPPPPPPPIPPPPPMMMPPPPIIPPPPPPMP	0.418	0.534	0.753	0.557	m6A site (Low confidence)
RP11-480I12.7	704	CUGCUGCCUGAGGCCCCGCUGAACCCCAGGGCCAACAGAAAGAAG	PPIPPMMPPPIPPPPPIPHHHHHHHHPIPPPPPIIPPPMMMPPPP	0.391	0.597	0.713	0.53	m6A site (Low confidence)
RP11-480I12.7	405	GAGAUCAUGGCACUUGUCAUUGACAAUGGCUCCAGCACAUGCAAA	PMMMPPPPPPPHHHHPPPPMPPPMMPPPPPPPMMMMMMMMPPPPP	0.63	0.575	0.529	0.587	m6A site (Moderate confidence)
RP11-480I12.7	742	AAAGAAGAUGACUCGGAUUGAGACCUUCAACACCCCAGCAAGGUA	MMPPPPPIPPMPPPPPBPPPMMMMMMMMMMMMMMMMMPPPIPPPP	0.477	0.644	0.689	0.57	m6A site (Moderate confidence)
RP11-480I12.7	1172	UGUGAUGUGCACAUCCGCAAGGACCUGUUUGCCAACAUGGUGCUG	PPPPPPMMPPPIIPPPHHHHPPPIIPPPMMPPPPIIPPPPPPPPP	0.602	0.668	0.553	0.585	m6A site (Moderate confidence)
RP11-480I12.7	1529	CCAGAAUAAGCCUUUCAAAAGAACUGGUCCUUGAAGCUUGUAUAU	PPPPHHHHHHHHHHHHHHHHHHHPPPPPIIPPPPIPPPIPPPPMP	0.66	0.59	0.449	0.572	m6A site (Moderate confidence)
RP11-480I12.7	523	AUGGUGGGCAUAGGCCAGAAGGACUCCUACCUGGGUGAUGAGGCC	PPPPIPPPMMMMPPPPMMMPPPPIPPPPPPPIIPPIIIIPPPPPP	0.706	0.807	0.712	0.713	m6A site (Very high confidence)
RP11-480I12.7	1411	CACUGCAAAUGCUUCUAAAUGGACUGCAAGCAGACGCGUGUCAUG	MMPPPPIIIPPPMPPPHHHHPPPMMPPPIPPPPMMPPPPPPPMPP	0.764	0.775	0.577	0.69	m6A site (Very high confidence)
RP1-149A16.17	402	ACCUGUUUGGGCCCCUCCUGGGACUUUAUCACCGUGCCAGACUUC	MMMPPPPPPPIPPPPPMPPPPPPPIIIIPPIPPPPPHHHHHHHHP	0.719	0.688	0.578	0.661	m6A site (High confidence)
RP1-149A16.17	433	CCGUGCCAGACUUCAUGGAGGAACUGUUUACCAG-----------	PPPPPHHHHHHHHPPPPPIPPIIIIPPPBBPPPP-----------	0.712	0.716	0.546	0.646	m6A site (High confidence)
RP1-149A16.17	325	UCCAGAUAGGUACAGGGGAGAAACUGGUGAAGGCCCUGGUUCCAG	PPPPPPPMPPPPIPPPPPPPPBBBPPPPIIIIPPPPIPPPHHHHP	0.526	0.495	0.587	0.549	m6A site (Low confidence)
RP1-149A16.17	420	UGGGACUUUAUCACCGUGCCAGACUUCAUGGAGGAACUGUUUACC	PPPPPPIIIIPPIPPPPPHHHHHHHHPPPPPIPPIIIIPPPBBPP	0.563	0.316	0.579	0.557	m6A site (Low confidence)
RP1-149A16.17	153	AAAACUUCUCUAGGGUCACAGAACUGGUAAGAUCAAGGAGGUUUG	PHHHHHHHPPPIPPPPPPPIIIIPPPPIPPPPPPIIPPPPPPIIP	0.651	0.552	0.473	0.575	m6A site (Moderate confidence)
RP11-326I11.3	1837	AGAAUGCAAAGUGUCACUUUGAACUUCUCGUUCACCACACACGUG	PPIIIIPPPPPHHHHHPPPPPIIPPPPPPMMMPPPPPIPPMMPIP	0.631	0.483	0.588	0.606	m6A site (High confidence)
RP11-326I11.3	2360	GUGCUCCUGGUCUCCUGCUUGGACUCCCCCAGGCCAGCAGCCACA	PPPPIIIPPPIIIIPPPPPPPPPPPPPPMPPPPPPIPIPPPPBPP	0.635	0.502	0.447	0.553	m6A site (Low confidence)
RP11-326I11.3	253	UCCAGUUAGCAGGGCUGGUGUGACUGUUGAGAGUAAAUGAAAAUU	IPPPPPIPPMMMPPIPPPPPPIPPIIIIIIPPPPHHHHHHHHPPP	0.529	0.622	0.602	0.562	m6A site (Moderate confidence)
RP11-326I11.3	546	UCUUCACCGCAGGGCGAGGUGGACAAGGGUGUGAGUUACUUUGAC	HPPPPIIPPPPPPPPMMPPPPIIIIIPPPPPPPPPPPPPPIIPPP	0.589	0.597	0.581	0.586	m6A site (Moderate confidence)
RP11-326I11.3	1928	AGAAAGAAUGAGGUCUAGUUGGACCAGCUAACACUGCCUGCCUUG	MMMMMMMMMMMPPPPPHHHHPPPPPMPPPPIPPPPPPPPPPPPPP	0.489	0.659	0.649	0.562	m6A site (Moderate confidence)
RP11-326I11.3	1018	ACAGAAGUAUUGAAUUAUAUAGACUGGAAAAAUGGAAGUAUCCAA	PPPPPPPPIIIPPPIIIIIIPPPPPPPMMMMMPPPPHHHHPPPPM	0.885	0.792	0.831	0.858	m6A site (Very high confidence)
LINC01150	260	CCGUGUGGCUGAAGAUUGGUGGACAGAAAAGGGAAAGGAGGCACA	MMPPPBPPPIPIIIIIIPPPPPIIPPPIPIPPPPPPPPPPPPIII	0.671	0.452	0.606	0.634	m6A site (High confidence)
LINC01150	565	UGUGGGAAUGCAGCCCAGUAGGACUCAGUCUCAUUUUACCCAGCC	IPPPPPPIIPPPPMPPPPBPPPPPPPBBBBBPPPPPPIIIPPPHH	0.675	0.698	0.584	0.64	m6A site (High confidence)
CTD-2647L4.4	1185	UUUCCUCACAGCUCUCCAGAGAACUAUCAUACUAAGGUGAUAGGA	MMMMMMPPPPPPPPPPPMPPPMMPPPPPPPHHHHHHPPPPPPPMM	0.608	0.692	0.424	0.538	m6A site (Low confidence)
CTD-2647L4.4	2092	GCUGUGAUCAAAUGAAGGUUGGACUGAAUCUUUUCAAACUGUAAC	PPPPPPMMMMMMMPPPPPPPHHHHHHPPPPPPPMMPPPPPPPIII	0.652	0.484	0.428	0.554	m6A site (Low confidence)
CTD-2291D10.4	334	CACUGGACCCAGCACUGAGGGGACAUUGUGUAAUAUCGUUGGGCC	PPPMPPPPPPPPPPMMMMPHHHHPMMPPPPPIPPPMMMMMPPPPB	0.616	0.597	0.504	0.57	m6A site (Moderate confidence)
CTD-2291D10.4	476	GCCUAGGUCCUGCCUAUGGAGGACUUUGUGAUGUAUCCCUGAACC	PPPMPPPPPPPBPPHHHPPPPPPPPPMPPPPPPPMMMMPPPPPPI	0.685	0.474	0.397	0.559	m6A site (Moderate confidence)
CTD-2291D10.4	525	ACACAGAUUCUGCCCUCAGAGGACAUUGUGACAUGUCACUGGGCC	IPPPPPIPPPPMMMMMPPPPPIIIIPPPPPPPPIPPPIPPPPPPP	0.669	0.669	0.418	0.569	m6A site (Moderate confidence)
CTD-2291D10.4	213	AGAUGCAUAAUCUCAUCCCUGAACAUCCUGCUGGUGCGAUUAUGA	PPMMMPPPPPPPPPIPPIIPPPMMPPPPPIPPPPPPPPPPPPPPH	0.458	0.267	0.709	0.548	m6A site (Low confidence)
CTD-2291D10.4	111	CCGCCCGGCGACUUUGUCACAGACUCUGUUGCCCUGUGAUCUGCA	PMPPPPPPIPPPIIPPPPPPPPIPPPPPMPPPPPPPIIPPPPIII	0.681	0.642	0.513	0.612	m6A site (High confidence)
RP13-379O24.3	632	AAGUCUAGAGAACAAGAAAAGAACCACAGCAAACCUGGGACCCUG	MMMPPPHHHHHHHHPPPMMMMMMMMMMMPPPBBBBBPPPPPPPPB	0.429	0.57	0.704	0.546	m6A site (Low confidence)
RP13-379O24.3	68	UGAAGCCCCUGGUCUGUGGUGGACUUGGGACCCCACAGACGGUUC	PIIPPPPPPPPPPPIIIPPPPIIPPPPPPPIIPPPPPIPIPPPII	0.751	0.805	0.291	0.569	m6A site (Moderate confidence)
RP13-379O24.3	483	CUAGCGCAGCAAAGCUGGUUGGACCCAAGCUCUGACCCCUCUGCC	PPPPPBPPPPHHHPPPPPPPPPPPPPMMMMMMMMMMMMPPIPPPP	0.503	0.708	0.632	0.565	m6A site (Moderate confidence)
RP13-379O24.3	621	AACCCCAAGAAAAGUCUAGAGAACAAGAAAAGAACCACAGCAAAC	IIIPPPBPPPMMMMPPPHHHHHHHHPPPMMMMMMMMMMMPPPBBB	0.485	0.519	0.729	0.584	m6A site (Moderate confidence)
RP13-379O24.3	649	AAAGAACCACAGCAAACCUGGGACCCUGCAGGACGAAUCGGGGAG	MMMMMMMMMMMPPPBBBBBPPPPPPPPBBBPPPPPIIPPIPIPPP	0.514	0.46	0.702	0.586	m6A site (Moderate confidence)
RP13-379O24.3	565	GAACGAAGAGAAGUAAAAAGGGACACUUGUGACCUGCUGGGGGCU	MMMMMMMMMMMMMMMMMMPPPIIPPPPIIIPPPPBBBBPPPPPPP	0.69	0.71	0.719	0.702	m6A site (Very high confidence)
RP11-10L12.4	48	ACGCAGUAAGGCACCGGCUCGAACUGGGGCGGGCCACUGCCAGGA	PMPPPPPBBPPPBPPPIPPPHHHHHPPPIPPPPPPPPPPPMMMMM	0.686	0.634	0.619	0.656	m6A site (High confidence)
RP11-10L12.4	128	UAGAGGAAAUGGAAUUCCCCAGACUGUACCUCUUGACUUGCUACU	PPPBPPPMMPPPPPIPPPPPMPPPPIIIPPIIIIPPPPPPPPPPI	0.603	0.44	0.715	0.639	m6A site (High confidence)
RP11-10L12.4	185	AGAUGUAACACCUGACCAUGGGACAUCAAGUGACUGUGUGAAUCA	MMMMMMMMMMMPPPIIPPIPPPPIIPPPIPPPPPPPPPPPMMMMM	0.605	0.504	0.718	0.645	m6A site (High confidence)
RP11-10L12.4	195	CCUGACCAUGGGACAUCAAGUGACUGUGUGAAUCAAACUGCCCAU	MPPPIIPPIPPPPIIPPPIPPPPPPPPPPPMMMMMMMMMMMMPPP	0.644	0.678	0.697	0.667	m6A site (High confidence)
RP11-10L12.4	374	ACUUCUCCCUCAACCCACAUAAACUGUCAUCAUAAUGAGUUCCCU	PPPIPPPPMMMMMMMPPPPPPBBBBPPPPPIIIIIPPPIIPPPPI	0.593	0.724	0.748	0.661	m6A site (High confidence)
RP11-10L12.4	710	AGCCUGAGACAAGACAGUAAGGACUUACUGUUAUCCCUCCUAUUU	PPPPPPPPPMMMPPPPPPPPHHHHPPPPPPPPMMPPPPPPPPPPP	0.7	0.519	0.318	0.538	m6A site (Low confidence)
RP11-10L12.4	141	AUUCCCCAGACUGUACCUCUUGACUUGCUACUGGUACCUGGAAGA	PIPPPPPMPPPPIIIPPIIIIPPPPPPPPPPIPPPIIPPPPMMMM	0.477	0.629	0.726	0.584	m6A site (Moderate confidence)
RP11-10L12.4	237	CAUCAUGAAUUGUUGUUAUUUGACUCAUCAAACUGUACAACUGGA	PPPPIIIIIIIPPPPPMMPPPPPHHHHPPPPPMMMMPPPPPIIPP	0.48	0.492	0.678	0.56	m6A site (Moderate confidence)
RP11-10L12.4	246	UUGUUGUUAUUUGACUCAUCAAACUGUACAACUGGAUGAACACAG	IIPPPPPMMPPPPPHHHHPPPPPMMMMPPPPPIIPPPPMMMMMMP	0.518	0.389	0.661	0.568	m6A site (Moderate confidence)
RP11-10L12.4	314	UGGAACCAUGAAUGAGCAGGUGACUCAGACUCCUAUAGUACCUGC	HHHHHPPPPPMMMPPPPPPPPPIIIIPPHHHHPPIIIIPPPPPPB	0.479	0.536	0.689	0.566	m6A site (Moderate confidence)
RP11-10L12.4	320	CAUGAAUGAGCAGGUGACUCAGACUCCUAUAGUACCUGCCUCUAC	PPPPMMMPPPPPPPPPIIIIPPHHHHPPIIIIPPPPPPBPPPMMM	0.478	0.434	0.714	0.57	m6A site (Moderate confidence)
RP11-10L12.4	290	GGAGCAGUGCACUACAUAUGGGACUGGAACCAUGAAUGAGCAGGU	PPPPIPPPPPMMMMMMPPPPPHHHHHHHHPPPPPMMMPPPPPPPP	0.721	0.702	0.687	0.706	m6A site (Very high confidence)
JPX	1022	AGCUGCUCAACAAAGUAUGAGAACUGAGCCUGAAUGAUCCUGAGG	PPIIIPPPPHHHHHHHHPPPPIIPPPPIPPPPPMMMMPPIIPPPP	0.689	0.727	0.492	0.612	m6A site (High confidence)
JPX	1162	AUCCCCAUGAGCAAUCUCCGUGACUUUCCAGUCAUUAAGAUUAGG	MMMMPPPPPIPPMMMMMMPPPPPPPPPPPPPPPPIIPPIPPPPPM	0.572	0.627	0.646	0.604	m6A site (High confidence)
JPX	1215	AGAGGAAAAGGAAUAAAAUCAAACUGAUAUUUCUGGCUGGGAACC	HHHPPMMMMMPPHHHHHHPPMMMPPPPPIPPMMPPPPPPPMMMPP	0.526	0.584	0.714	0.604	m6A site (High confidence)
JPX	1270	AUGGAUGAAGAGAAGUCAUGAAACUGAAAGAGCACUGAAUCACUC	HPPPMMMMMMMPPPPPPPPPMMMPPPBBBPPPPMMMMMMMMMPPP	0.515	0.602	0.723	0.603	m6A site (High confidence)
RP11-539L10.2	504	CCUUCUGGGGCCUCAGAGCAGGACUCUGUUCCCUGCCCGUCCCCA	PPPIIPPPIPPPPPPPPPPPPHHHHPPPPPPMPPPPPMPPPPIII	0.666	0.633	0.542	0.615	m6A site (High confidence)
RP11-539L10.2	687	CAUGACCCCGUUUUAACUUAGAACUUUCACAAUGAUCUGAUUUGC	PPPIIPPPPPIPPPPMPPPPPPPPPPPPIPPPHHHHHHHHHPPPI	0.636	0.557	0.622	0.626	m6A site (High confidence)
RP11-539L10.2	742	GGAUUCUGAGGUCCUGGGAAGGACAUGAAUUUUGGGGGAUGCUGU	BBBPPPPPPPPPPPPHHHHPPPPPMPPPPIIIPPPPPIPPPPPPM	0.593	0.466	0.648	0.608	m6A site (High confidence)
RP11-539L10.2	1168	GGAGCUACCAGUUCAGUCAAGGACAUUGAGAAGCAGCGGAUGGUG	PPPPPHHHHHPPPPMPPPPPPPPPPIIIPPPIPPPPPPPIPPPBB	0.731	0.645	0.424	0.604	m6A site (High confidence)
RP11-539L10.2	142	GAUCAGAUGGGGCCUUCUCCAGACAUCUGUGCUCAGCAGAUGCGA	PPPIIPPBPPPPPPIPPPIIIPIPPPPPPPHHHHHPPPPPPPPII	0.472	0.344	0.699	0.556	m6A site (Low confidence)
RP11-539L10.2	649	CACAAGUCAUAUUGAAUUAAGGACCCUCCCUACCCCAGCAUGACC	PPMPPPPPPIPPIIPPPPPPPPMMMMMMMMMMMMMPPPPPPIIPP	0.564	0.452	0.507	0.535	m6A site (Low confidence)
RP11-539L10.2	1293	AGGAGGUGGUGCUUCAGAUGAGACUUGAAGGAGCAGAAGGUGUUU	PPPIPPPPPPPPPPPPPIIPPPMPPPIIIIIPPPPPPHHHHHPPP	0.586	0.639	0.444	0.532	m6A site (Low confidence)
RP11-539L10.2	97	CAUGGGAACAGCUCUGGAAGUGACUCCUCUGUCCUCUGGAAUCUG	PPIPPPPIIIPPPHHHHHPPPIIIPPPPIPPIPPPPIPPPIIPPP	0.563	0.555	0.591	0.574	m6A site (Moderate confidence)
RP11-539L10.2	383	AGGCUGAGAGAGGGGCUGUGGAACAAAUCACCACAAACUGGAGGG	PPPPMMMMMPPPPPPPPPPPPPMMMMMMMMPPPPPIPPMPPPPPP	0.45	0.508	0.76	0.577	m6A site (Moderate confidence)
RP11-539L10.2	626	UGUGCCUCUGUGUCUCAGAAGGACACAAGUCAUAUUGAAUUAAGG	PPPBBPPPPPBPPPMMMPPPPPPPPMPPPPPPIPPIIPPPPPPPP	0.608	0.568	0.517	0.569	m6A site (Moderate confidence)
RP11-539L10.2	966	GACAAUGAUCAGAGAUAGGGGGACUCAAGGGUAAGUAAAGUGCAG	PPPPPMPPPPPPPPPPPPPPPPMPPPIPPPPBBBBBBBBBBPPPP	0.705	0.676	0.399	0.581	m6A site (Moderate confidence)
RP11-539L10.2	994	GGGUAAGUAAAGUGCAGGAUGAACUGCAGCGGAGCGUGUGAGGUG	PPPBBBBBBBBBBPPPPPPPPPPPPMMMPPIPPPPPPIPPBPPPP	0.675	0.694	0.439	0.581	m6A site (Moderate confidence)
RP11-539L10.2	250	AAACCGAGGCUCACAGCGAGGAACUUGGUCAACAAGCCCAGGCCC	HHHPPIIPPPPPMMMMMPPPPIIPPPPPIPHHHHHPIPPPPPIIP	0.675	0.732	0.761	0.712	m6A site (Very high confidence)
RP11-539L10.2	397	GCUGUGGAACAAAUCACCACAAACUGGAGGGCCGAAAACACCAGC	PPPPPMMMMMMMMMMMMMMMMMMPPPPPPMPPIPHHHHHHHPIPP	0.628	0.641	0.75	0.677	m6A site (Very high confidence)
AC018464.3	691	UGUUAUAAAAUAAAUAAUAUGAACUCAUUAUACCUACAA------	PPPPMMMMMMMMMMMMMMMMMMMPPPPMMMMMMMMMMMM------	0.64	0.687	0.403	0.547	m6A site (Low confidence)
CTA-384D8.34	388	UGCCACAGGUUAUGUGAUAAUGACUGGGCAUCAUUCAUGGGAAAC	PPPPMMMPPPPPPHHHHHHPPPPPPMPPPMMMMMMMMMPPHHHHP	0.574	0.465	0.544	0.557	m6A site (Low confidence)
CTA-384D8.34	481	AUUUUCAGCUGCGAAGCGGAGGACUAGCAACCGGUGAGGUAGAAG	MPPPPPIPPPHHHHPPPIPPPPPPPPPPIPPPPPBPPPPPMMMMP	0.744	0.795	0.539	0.664	m6A site (High confidence)
CTA-384D8.34	533	AAGAGAUGGUGGGAGAAUGGGAACUGAGCUGAGAGAGCUUCCGGA	MMMMPPBPPIIPPPPPPPIIIIIPPPPPPPIPPBPPPIIIIPPPB	0.645	0.627	0.617	0.633	m6A site (High confidence)
RP11-483P21.2	12	AGAAAGGAAGGACUUAUUGUCUUAGUUACUUGAU	MMMPPPPMPPPPPHHHHHPPPPPMMMMMMMMMPP	0.738	0.568	0.33	0.566	m6A site (Moderate confidence)
RP11-21I10.2	494	CUCGUGGAUCUUGUGUCCAGGGACAUGGGGCGAUGUGCCUCGUAU	PPPPPPPMPPPPPPPIPPPIIIPPPPPPPPPMPPIPPPPPMMMMP	0.587	0.601	0.445	0.531	m6A site (Low confidence)
RP11-383I23.2	443	AUAAUGUAUGAGCAAAGAAAGGACAUAAAACUAGAACUUACGUUU	PPPHHHPPPIPPPPIPPMMMMMMPPPPIIPPPPPMMMMMPPPPPP	0.632	0.795	0.683	0.66	m6A site (High confidence)
RP11-383I23.2	456	AAAGAAAGGACAUAAAACUAGAACUUACGUUUAAAGGGGAAGCAA	PIPPMMMMMMPPPPIIPPPPPMMMMMPPPPPPPIIIIPHHHHPII	0.663	0.697	0.515	0.605	m6A site (High confidence)
RP11-383I23.2	1101	GAAGAGGGCCACCUUCCUCAAGACUCUGGAAUGGUAGAUACACUA	PIIPPPPHHHHPPPPIPPPPMPPPPPPPMMMMMMMMMMMMMMMMM	0.63	0.659	0.639	0.635	m6A site (High confidence)
RP11-383I23.2	1221	CCUGCAAAGCUGUAGGGGUGGAACUGCCCAAGAUCUUGGGAGCCC	PPPPPPPIPPPPPPPPPPPMMMMPPPPPPMMPPPPPIIPPPPMMP	0.606	0.568	0.642	0.618	m6A site (High confidence)
RP11-383I23.2	230	AGAUCUCAGAUGAAAGUGAGGAACUUAUUGGGAACUGGAGCAAAG	PPMPPPPPPIIIIPPPPHHHHHPPPPIPPPPPPMPPPPPPPMPPP	0.613	0.246	0.476	0.54	m6A site (Low confidence)
RP11-383I23.2	319	CCCUGCCCUAGGAAUCUAUGGAACUUUGAACUUGAGAGUGAUGAU	PPPMPPPPPIIPPPPPIIIIIIPPPPPHHHHHHHPPPPPIIIPPP	0.576	0.573	0.475	0.535	m6A site (Low confidence)
RP11-383I23.2	326	CUAGGAAUCUAUGGAACUUUGAACUUGAGAGUGAUGAUUUGGGGU	PPIIPPPPPIIIIIIPPPPPHHHHHHHPPPPPIIIPPPPPPPPPP	0.574	0.33	0.495	0.53	m6A site (Low confidence)
RP11-383I23.2	1508	UUUGUCUCAGAUGAGACUUUGGACUUUAGACUUUCGAGUUAACGU	PMMPPPPPHHHHPPPPPMMMMPPPPPIIIIPPIIPPHHHHHHPPI	0.683	0.67	0.333	0.542	m6A site (Low confidence)
RP11-383I23.2	61	AAAAUGUGAAAUCAGCUUUGGAACUGGGUAACAGGCAGAGGUUUG	PPPBPPPPPPIIIIIPPPPPPPPIPPPPPMMPPPPPMMMMMPPPI	0.636	0.481	0.499	0.574	m6A site (Moderate confidence)
RP11-383I23.2	145	GAAAAUUUGGAAAUUCUCAGAGACUUGUUAAACUGUUAUGACCAA	PPPHHHHHHHHHHPPPPPMPPPBPPIIPPPPPIPPPPIIPPPPMM	0.674	0.598	0.446	0.579	m6A site (Moderate confidence)
RP11-383I23.2	187	CAAAAUGCUGUUAAUGAUAUGGACAAUGAGGUCCAGGGUAAUGAG	PMMMMMPPPPPPPIPPBPPPIIPPIIIIIIIPPPPPPPPIIPPPP	0.674	0.825	0.432	0.585	m6A site (Moderate confidence)
RP11-383I23.2	555	CAUUUUCCGGGGAGCAGUUCAGACUGGCUGCAGAAAUUUGUAUAG	PPIIPPPPPPPPIIIIIPPPMMMMPPPPPPPPPIIIIIPPPBBBP	0.604	0.564	0.521	0.569	m6A site (Moderate confidence)
RP11-383I23.2	688	ACAGGCCUGGAGGCCUGGGAGGACAGAAUGGUUUUGUGGGCCUCA	MMMPPPPHHHHPPPPPPPPPPPMMMMMMPPPPPPPIPPPPPPBPP	0.608	0.606	0.583	0.598	m6A site (Moderate confidence)
RP11-383I23.2	1319	UUUGGAUCUUUAAGAUUUCAGGACUGCCCUACUGAGUUUCAGACU	PPPPPPPPHHHHHPPMPPPPPPPPMPPPMMMPPPHHHHHPPPMMM	0.636	0.408	0.535	0.584	m6A site (Moderate confidence)
RP11-383I23.2	1026	CAUUGCAGAGGGGAAACGUGGGACUGUAGCUCCCACACAGAGUCU	PPPPPPPPIPPMMMMMMPPPPPPPHHHHPBPPPPPPMPPPPPPPM	0.71	0.677	0.624	0.674	m6A site (Very high confidence)
WAC-AS1	1350	CAGAGCAUAAAAGACCUCUGGGACUCUAUCAAGCAUACCAGUAUA	PPPIPPPPMMMMMMPPPPPPPPPPPPPIPPPIPPPPPHHHHHHPP	0.703	0.767	0.484	0.619	m6A site (High confidence)
WAC-AS1	1415	AGGAGAAGAAAGAGAGAAAGGGACAUAAUAUUUGAAGAAAUAAUG	PPPMPPPPPIIIIIPPPPPPPPPMMMMMPPPPPHHHHPPPPPMMM	0.666	0.555	0.575	0.624	m6A site (High confidence)
WAC-AS1	739	AGCUGCAAAUUAAGCUAACAGAACAGGAGCUCAGCUGGUCACACA	PPPPHHHHHHHHPPPPPIIIIIIPPPPPPMMMMPPPPHHHHHHHH	0.424	0.418	0.697	0.533	m6A site (Low confidence)
WAC-AS1	101	GGGAAUGAAAGCGGCGCUUGAGACUGGAAAUUUAGGGAGAUGAGU	PPPIIIPPPPPPMMMMMMMMPPPPPPPPMMMMPPPIPPPPPPIPP	0.589	0.655	0.548	0.576	m6A site (Moderate confidence)
WAC-AS1	837	CCAUAACAAGUACCAACAAUGAACUAUGGGGAGGGAGGAGAAUCU	PMMMMMMMMPPHHHHPPMMPPPPPPMPPPPPPPPPPPPPPPIPPP	0.641	0.692	0.494	0.585	m6A site (Moderate confidence)
WAC-AS1	1003	AACUACCCCUGAAGAAGCACAGACUUCGGAUGUACAAAACAAAGA	MMPPPPMMPPPMMPPPPHHHHHHPPPPPPPPPIIIIIIPPPIIPB	0.604	0.385	0.558	0.574	m6A site (Moderate confidence)
WAC-AS1	1228	CACUAGAGGUAUUCAGCAGCAGACUGGAGAAGUCAGAAGAAAGAA	PPPPPPIPPIIPPPPPPMMPPPPPPPMMPPPPPPIPIIPPHHHHH	0.584	0.675	0.584	0.588	m6A site (Moderate confidence)
WAC-AS1	734	UCACUAGCUGCAAAUUAAGCUAACAGAACAGGAGCUCAGCUGGUC	IIIIPPPPPHHHHHHHHPPPPPIIIIIIPPPPPPMMMMPPPPHHH	0.739	0.1	0.728	0.703	m6A site (Very high confidence)
WAC-AS1	777	UCACACACAGCAACGAAUACAGACUUUAUAAAGUUCAGAAAAGUU	HHHHHHHPPPPMMMPPPIPPPPPPPPPPMMMPPPPPPMMMMMPPP	0.892	0.727	0.702	0.808	m6A site (Very high confidence)
WAC-AS1	805	UAAAGUUCAGAAAAGUUACCAAACAGUGGUAACCAUAACAAGUAC	MMMPPPPPPMMMMMPPPPPPPHHHHHPPPPPPPMMMMMMMMPPHH	0.749	0.426	0.833	0.766	m6A site (Very high confidence)
WAC-AS1	814	GAAAAGUUACCAAACAGUGGUAACCAUAACAAGUACCAACAAUGA	MMMMMPPPPPPPHHHHHPPPPPPPMMMMMMMMPPHHHHPPMMPPP	0.728	0.405	0.907	0.783	m6A site (Very high confidence)
WAC-AS1	820	UUACCAAACAGUGGUAACCAUAACAAGUACCAACAAUGAACUAUG	PPPPPPHHHHHPPPPPPPMMMMMMMMPPHHHHPPMMPPPPPPMPP	0.732	0.405	0.906	0.785	m6A site (Very high confidence)
WAC-AS1	982	GUAAAAAAAGAAAUUAAUAGAAACUACCCCUGAAGAAGCACAGAC	PPMMMMMPPHHHHPPMMMMMMMMPPPPMMPPPMMPPPPHHHHHHP	0.801	0.425	0.834	0.795	m6A site (Very high confidence)
WAC-AS1	1025	ACUUCGGAUGUACAAAACAAAGACUUUUCAUCAACUCUUUUAGAU	HPPPPPPPPPIIIIIIPPPIIPBPPPPPPMMMMMPPPPPPPPPHH	0.885	0.703	0.865	0.868	m6A site (Very high confidence)
WAC-AS1	1076	GAAGAGCUAAAGGAAACCAUGGACAGAGAACAAAAAAAUUAGGAA	PPPPPPPPPIIPHHHHPIIPPPMMMMMMMMMMMMMMMMMMMPPPP	0.686	0.814	0.656	0.68	m6A site (Very high confidence)
WAC-AS1	1083	UAAAGGAAACCAUGGACAGAGAACAAAAAAAUUAGGAAAGCAAUG	PPIIPHHHHPIIPPPMMMMMMMMMMMMMMMMMMMPPPPPPPIIPP	0.802	0.455	0.858	0.807	m6A site (Very high confidence)
WAC-AS1	1782	AUAUUAACUGAUUUCAAAAAGGACUUGAAGAUGUGAAUCAUCUAU	MMMMMMMMPPPPPPPPPPIPPMMMMMMMPPPPPHHHHHPPPPPMM	0.886	0.74	0.865	0.87	m6A site (Very high confidence)
RP11-775D22.3	234	CGUCUCAUCUGUGUGCUGACAGACUCAAUCUCUUGAACAAGUGGC	PPPPPPMPPPPPPPPPPPMMMMMMPPPPHHHHPPPPMMMMPPPPP	0.617	0.495	0.693	0.641	m6A site (High confidence)
RP11-775D22.3	323	UGCCACACCAACCUUCCAAAAGACUACUUGAAAAGAGACAGCUAU	PIIIIIIIIIIIPPPHHHHPPPIIIIIIIIIIIPPPPBPPPPPMM	0.668	0.639	0.642	0.656	m6A site (High confidence)
RP11-775D22.3	403	GCACUAAAAACACAGCAAGUGAACAGAAUCACCCCGAAAAAGACA	PPPPMMMMMMPPPHHHHHPPPMPPPPPMMMMMMMMMMMMMMPPPM	0.539	0.71	0.706	0.615	m6A site (High confidence)
RP11-775D22.3	423	GAACAGAAUCACCCCGAAAAAGACAAAUCACAUGUAAUUCAAAGG	PMPPPPPMMMMMMMMMMMMMMPPPMMMMMMMMPPHHHHHPPMMPP	0.561	0.667	0.67	0.61	m6A site (High confidence)
RP11-775D22.3	508	AUCCCCCUUGGCUGAACCCAGGACAGAUCAGCAGGCGCGGAACUC	PPPPMMPPIIPPMMMMMPPPPPMMMPPPPPPPPMPPPPPPHHHHH	0.693	0.732	0.572	0.647	m6A site (High confidence)
RP11-775D22.3	248	GCUGACAGACUCAAUCUCUUGAACAAGUGGCACUAAUAUUGUCUC	PPPPMMMMMMPPPPHHHHPPPPMMMMPPPPPPIIIIPPPPPPIII	0.378	0.351	0.797	0.544	m6A site (Low confidence)
RP11-775D22.3	554	CACAACCCGCGUAGAUUCCAAGACAGGAAGCACAAACACGACCC-	HHHHHHPPPPPPMMMPPPPIIIPPPPPIIIIPPPPPMMMMMMMM-	0.502	0.781	0.571	0.543	m6A site (Low confidence)
RP11-775D22.3	202	GUAAUCUGGAAUCAAGCUCUGGACAACCCAUUCGUCUCAUCUGUG	PPMMPPIIPPHHHHHHHPPIIPPMMMMMMMPPPPPPPPMPPPPPP	0.556	0.409	0.609	0.57	m6A site (Moderate confidence)
RP11-775D22.3	338	CCAAAAGACUACUUGAAAAGAGACAGCUAUAAUUUGAUCAGUCCA	HHHHPPPIIIIIIIIIIIPPPPBPPPPPMMMMMMMPPPPPPPIIP	0.508	0.685	0.631	0.566	m6A site (Moderate confidence)
RP11-775D22.3	368	AAUUUGAUCAGUCCACAAUGAAACUGCUACACACAGCACUAAAAA	MMMMMPPPPPPPIIPPPPPPIIIIPPPPPPMMMPPPPPPMMMMMM	0.536	0.529	0.653	0.583	m6A site (Moderate confidence)
RP11-775D22.3	527	AGGACAGAUCAGCAGGCGCGGAACUCCCACAACCCGCGUAGAUUC	PPPMMMPPPPPPPPMPPPPPPHHHHHHHHHHHHPPPPPPMMMPPP	0.571	0.773	0.583	0.585	m6A site (Moderate confidence)
