# Supplementary material for: m6A-Related lncRNAs Are Potential Biomarkers for the Prognosis of Metastatic Skin Cutaneous Melanoma
Source: Front Mol Biosci. 2021 May 5;8:687760. doi: 10.3389/fmolb.2021.687760 (PMC8131514; doi:10.3389/fmolb.2021.687760)
Supplement: Supplementary file 8 [file Table1.XLSX]

## Sheet: TCGA dataset
lncRNA and M6A genes' correlated pairs in TCGA dataset (P<0.05,|R|>0.3)
lncRNA	gene	P	R
RP11-558A11.2	FMR1	8.22e-17	-0.521497
RP11-558A11.2	METTL14	8.29e-16	-0.506581
RP11-558A11.2	YTHDC2	2.78e-15	-0.498459
MMP24-AS1	YTHDC2	1.4e-14	-0.487287
MMP24-AS1	METTL14	4.13e-14	-0.479561
RP11-558A11.2	YTHDC1	5.09e-14	-0.478052
MMP24-AS1	FMR1	7.52e-14	-0.475207
AE000662.93	YTHDC2	8.5e-14	-0.474306
CITF22-92A6.1	FMR1	4.74e-13	-0.461402
RP11-390P2.4	YTHDC2	4.84e-13	-0.461245
MMP24-AS1	YTHDC1	6.36e-13	-0.459147
RP11-505K9.1	YTHDC2	6.59e-13	-0.458869
MAFG-AS1	FMR1	3.93e-12	-0.444738
CITF22-92A6.1	YTHDC1	4.77e-12	-0.443172
CTD-2529O21.1	WTAP	7.99e-12	-0.43895
MMP24-AS1	WTAP	1.02e-11	-0.436943
NCBP2-AS2	YTHDC2	1.32e-11	-0.434766
MAFG-AS1	YTHDF3	1.37e-11	-0.434497
RP11-81A22.5	YTHDC2	2.28e-11	-0.430171
RP11-98D18.3	YTHDF3	2.51e-11	-0.429369
LBX2-AS1	YTHDC2	2.82e-11	-0.428362
LINC00116	YTHDC1	4.51e-11	-0.424341
LRP4-AS1	YTHDC1	8.49e-11	-0.418808
AE000662.93	YTHDF3	9.18e-11	-0.418124
AC005932.1	YTHDF3	1.28e-10	-0.415143
AC005932.1	YTHDC1	1.48e-10	-0.413893
CTD-2529O21.1	METTL14	1.77e-10	-0.412271
LBX2-AS1	YTHDC1	1.89e-10	-0.411666
RP11-98D18.3	YTHDC1	2.09e-10	-0.41076
CTD-2020K17.4	KIAA1429	2.34e-10	-0.409747
RP11-81A22.5	YTHDF3	2.56e-10	-0.408924
RP11-390P2.4	YTHDF3	2.92e-10	-0.407715
MMP24-AS1	YTHDF3	2.94e-10	-0.407656
SLC16A1-AS1	ALKBH5	3.71e-10	-0.405528
RP11-558A11.2	YTHDF3	4.69e-10	-0.403363
RP11-505K9.1	YTHDC1	5.11e-10	-0.402565
RP11-95P2.3	YTHDC1	5.18e-10	-0.402445
RP11-390P2.4	FMR1	5.22e-10	-0.402376
RP11-390P2.4	YTHDC1	7.07e-10	-0.399532
AC005932.1	METTL14	8.36e-10	-0.397963
AP001258.4	ELAVL1	9.04e-10	-0.397222
CITF22-92A6.1	YTHDF3	9.63e-10	-0.396624
RP11-464F9.1	ALKBH5	1.14e-09	-0.394996
CBR3-AS1	HNRNPC	1.17e-09	-0.394769
RP11-402J6.1	YTHDF2	1.27e-09	-0.39395
RP5-1057I20.2	YTHDF2	2e-09	-0.389609
RP11-574K11.28	ALKBH5	2.04e-09	-0.389425
CASC7	ALKBH5	2.11e-09	-0.389075
RP11-81A22.5	YTHDC1	2.16e-09	-0.388866
RP13-582O9.7	WTAP	2.29e-09	-0.388296
SNAI3-AS1	FMR1	2.82e-09	-0.386253
LRP4-AS1	METTL14	2.94e-09	-0.38586
RP13-582O9.7	FMR1	3.18e-09	-0.385082
AC005932.1	KIAA1429	3.26e-09	-0.384834
RAP2C-AS1	ELAVL1	3.59e-09	-0.383867
NOP14-AS1	WTAP	3.6e-09	-0.383843
CTD-2529O21.1	YTHDC2	3.71e-09	-0.38354
RP11-390P2.4	METTL14	3.79e-09	-0.383349
AE000662.93	KIAA1429	4.11e-09	-0.382526
RP11-157D23.1	YTHDF2	4.14e-09	-0.382456
RP3-395M20.12	YTHDC2	4.49e-09	-0.381656
RP11-429E11.2	WTAP	4.76e-09	-0.381072
RP11-5N11.5	YTHDF2	4.93e-09	-0.380713
CTD-2529O21.1	FMR1	5e-09	-0.380573
RP11-347C12.10	YTHDC2	5.24e-09	-0.380103
RP11-558A11.2	KIAA1429	5.25e-09	-0.380092
RP11-339B21.10	FMR1	6.07e-09	-0.378642
RP11-143J24.1	LRPPRC	6.27e-09	-0.3783
RP1-182D15.2	YTHDF2	8e-09	-0.375846
RP11-65J3.1	LRPPRC	8.88e-09	-0.374777
RP11-505K9.1	METTL14	9.81e-09	-0.37376
RP11-83N9.5	METTL14	1.02e-08	-0.373317
CTD-2020K17.4	LRPPRC	1.03e-08	-0.373225
RP11-24M17.4	YTHDC2	1.08e-08	-0.372779
AC005932.1	FMR1	1.1e-08	-0.372603
SNHG9	METTL14	1.16e-08	-0.372041
RP11-527J8.1	ALKBH5	1.19e-08	-0.371797
MAFG-AS1	METTL14	1.23e-08	-0.371474
LRP4-AS1	FMR1	1.27e-08	-0.371088
RP11-558F24.4	WTAP	1.34e-08	-0.370548
CTD-3074O7.5	YTHDF3	1.41e-08	-0.370028
RP11-98D18.3	KIAA1429	1.48e-08	-0.369501
AP001055.6	LRPPRC	1.67e-08	-0.368291
RP11-498E2.7	ALKBH5	1.77e-08	-0.367664
RP11-505K9.1	WTAP	1.96e-08	-0.366601
LINC00421	YTHDF2	2.09e-08	-0.365917
AC004221.2	WTAP	2.18e-08	-0.365459
RP13-582O9.7	YTHDC2	2.41e-08	-0.36443
MMP24-AS1	HNRNPA2B1	2.41e-08	-0.364414
LRP4-AS1	YTHDF3	2.66e-08	-0.363368
AC005786.5	YTHDF2	2.92e-08	-0.362369
MAFG-AS1	WTAP	2.99e-08	-0.36212
MIR146A	ELAVL1	3.02e-08	-0.362004
RP11-143J24.1	YTHDF3	3.12e-08	-0.361679
SNAI3-AS1	CBLL1	3.34e-08	-0.360954
TMEM191A	KIAA1429	3.44e-08	-0.360629
RP13-582O9.7	METTL14	3.47e-08	-0.360546
LINC00116	METTL14	3.64e-08	-0.360014
RP11-307C12.11	WTAP	3.8e-08	-0.359565
CTD-2336O2.1	RBM15	3.8e-08	-0.359551
SNAI3-AS1	YTHDC2	3.92e-08	-0.359232
RP11-390P2.4	KIAA1429	3.96e-08	-0.35911
SNHG12	FTO	3.97e-08	-0.359077
RP11-283G6.3	HNRNPC	4.06e-08	-0.358856
AE000662.93	YTHDC1	4.07e-08	-0.358828
RP11-73M18.8	KIAA1429	4.07e-08	-0.358819
RP11-532F12.5	YTHDF3	4.36e-08	-0.358072
LINC00574	YTHDF2	4.48e-08	-0.357784
AC010894.3	FMR1	4.58e-08	-0.357535
RP11-589N15.2	YTHDC2	4.99e-08	-0.356622
RP11-98D18.3	LRPPRC	5.95e-08	-0.354691
IDH1-AS1	YTHDC2	6.35e-08	-0.353979
CTD-2223O18.1	KIAA1429	6.39e-08	-0.35392
LINC00116	ZC3H13	6.41e-08	-0.353878
CTD-3074O7.5	YTHDC2	6.8e-08	-0.353226
RP13-1016M1.2	LRPPRC	6.9e-08	-0.353075
RP11-363J17.1	METTL14	6.92e-08	-0.353046
RP3-402G11.26	YTHDC1	7.04e-08	-0.352858
LL22NC03-104C7.1	YTHDF2	7.53e-08	-0.352112
RP11-429E11.2	YTHDC2	9.39e-08	-0.349664
RP11-299H22.7	YTHDF3	9.6e-08	-0.349418
RP11-403I13.5	YTHDF2	1.08e-07	-0.348141
AC016700.5	FMR1	1.15e-07	-0.347382
RP6-109B7.3	ZC3H13	1.15e-07	-0.347356
RP5-827C21.2	METTL14	1.21e-07	-0.346853
RP11-114H24.3	YTHDF3	1.34e-07	-0.345656
RP11-98D18.3	YTHDC2	1.38e-07	-0.345357
LINC00116	YTHDF3	1.41e-07	-0.345097
LINC00116	FMR1	1.44e-07	-0.34491
AC005932.1	YTHDC2	1.45e-07	-0.344764
RP11-692N5.1	YTHDC1	1.47e-07	-0.344676
AC004257.3	METTL14	1.47e-07	-0.344601
RP11-505K9.1	FMR1	1.58e-07	-0.343821
RP11-384P14.1	METTL14	1.58e-07	-0.343785
RP11-10C24.1	ELAVL1	1.6e-07	-0.343672
AC010894.3	YTHDC2	1.61e-07	-0.343626
RP11-81A22.5	LRPPRC	1.63e-07	-0.343432
RP11-532F12.5	KIAA1429	1.67e-07	-0.343204
RP11-363J17.1	FMR1	1.76e-07	-0.342577
DOCK9-AS2	KIAA1429	1.8e-07	-0.342336
AC102953.4	YTHDC1	1.82e-07	-0.342191
CACNA1C-AS2	YTHDF2	1.83e-07	-0.342126
MAFG-AS1	YTHDC2	1.89e-07	-0.341765
RP11-20L19.1	METTL14	1.91e-07	-0.341664
SLC25A5-AS1	HNRNPC	1.95e-07	-0.341424
AC005932.1	LRPPRC	2.02e-07	-0.34102
CTD-2020K17.4	METTL14	2.05e-07	-0.340868
RP11-527F13.1	ALKBH5	2.05e-07	-0.340846
RMRP	YTHDF2	2.09e-07	-0.340626
RP11-164D18.2	METTL14	2.16e-07	-0.340223
RP11-789A21.1	METTL14	2.17e-07	-0.340192
RP11-231L11.1	METTL14	2.27e-07	-0.339685
MMP24-AS1	KIAA1429	2.29e-07	-0.339564
CHKB-AS1	METTL14	2.34e-07	-0.339348
RP11-403I13.4	ELAVL1	2.37e-07	-0.33917
RP11-73M18.8	CBLL1	2.4e-07	-0.339014
RP11-941H19.3	METTL14	2.45e-07	-0.338775
RP11-680A11.5	ZC3H13	2.5e-07	-0.338585
RP11-558A11.2	LRPPRC	2.56e-07	-0.338296
RP11-40H20.4	METTL14	2.6e-07	-0.338114
RP11-472G21.2	KIAA1429	2.61e-07	-0.338076
RP11-114H24.3	KIAA1429	2.62e-07	-0.338014
RP11-143J24.1	KIAA1429	2.65e-07	-0.337904
NOP14-AS1	FMR1	2.74e-07	-0.337504
RP11-299H22.7	YTHDC2	2.87e-07	-0.336979
RP11-834C11.10	YTHDF2	2.89e-07	-0.3369
MIR22HG	ELAVL1	2.92e-07	-0.336776
CITF22-92A6.1	YTHDC2	3e-07	-0.336435
PRRT3-AS1	FMR1	3.02e-07	-0.336388
RP11-472G21.2	YTHDC1	3.08e-07	-0.336125
RP11-46C24.3	FMR1	3.22e-07	-0.335614
RP13-452N2.1	YTHDF2	3.31e-07	-0.335301
AC099552.2	YTHDC2	3.47e-07	-0.334732
RP11-692N5.1	METTL14	3.48e-07	-0.334731
RP11-806K15.1	YTHDF3	3.49e-07	-0.334685
RP11-622K12.1	YTHDC2	3.54e-07	-0.334509
RP11-739N20.2	WTAP	3.55e-07	-0.334474
RP4-536B24.2	ELAVL1	3.63e-07	-0.334227
GS1-124K5.4	RBM15	3.72e-07	-0.333945
RP11-65J3.1	YTHDF2	3.75e-07	-0.333823
AC005932.1	YTHDF2	3.86e-07	-0.333491
CTD-2260A17.1	ELAVL1	4.13e-07	-0.332711
RP11-340I6.7	ALKBH5	4.16e-07	-0.332604
RP11-885N19.6	YTHDF2	4.4e-07	-0.331961
AC009336.24	METTL14	4.4e-07	-0.33195
RP11-983C2.3	METTL14	4.49e-07	-0.331715
RP1-34H18.1	ELAVL1	4.55e-07	-0.33156
RP11-436F21.1	YTHDF2	4.83e-07	-0.330848
AC007246.3	HNRNPC	4.96e-07	-0.330522
RP11-299H22.7	METTL14	4.99e-07	-0.33047
RP3-395M20.12	WTAP	5.26e-07	-0.329826
CTD-3074O7.5	KIAA1429	5.28e-07	-0.329777
RP11-472G21.2	YTHDF2	5.36e-07	-0.329609
RP11-473M20.9	LRPPRC	5.37e-07	-0.329573
RP11-703H8.7	YTHDC1	5.41e-07	-0.329491
U91328.20	LRPPRC	5.54e-07	-0.32922
RP11-400K9.4	ELAVL1	5.58e-07	-0.329128
LINC00035	WTAP	5.8e-07	-0.328672
AC099552.2	METTL14	5.86e-07	-0.32855
RP11-46D6.1	HNRNPC	5.99e-07	-0.328284
AC090505.1	YTHDC2	6.12e-07	-0.328021
RP11-46C24.3	YTHDC1	6.3e-07	-0.327672
SLC2A1-AS1	KIAA1429	6.45e-07	-0.327389
AP001258.4	IGF2BP1	6.45e-07	-0.327387
TMEM191A	YTHDF3	6.64e-07	-0.327044
CTA-292E10.6	RBM15B	6.76e-07	-0.326816
RP11-429E11.2	METTL14	6.78e-07	-0.326787
TMEM191A	YTHDC2	6.87e-07	-0.326631
RP11-337C18.8	ELAVL1	6.88e-07	-0.326606
LBX2-AS1	FMR1	6.89e-07	-0.326595
LBX2-AS1	YTHDF3	6.9e-07	-0.326583
LL22NC03-86D4.1	YTHDC2	7.11e-07	-0.326211
DGCR5	YTHDF2	7.14e-07	-0.326159
TP53TG1	RBM15	7.49e-07	-0.325589
LINC00116	LRPPRC	7.53e-07	-0.325528
RP11-390P2.4	CBLL1	7.59e-07	-0.32542
AC004221.2	FMR1	7.59e-07	-0.325417
CITF22-92A6.1	RBM15	7.71e-07	-0.325231
RP11-339B21.10	YTHDC1	7.79e-07	-0.325116
HOXD-AS2	METTL14	8.07e-07	-0.324686
RP11-318M2.2	ELAVL1	8.08e-07	-0.324662
RP6-206I17.3	ELAVL1	8.35e-07	-0.324262
LBX2-AS1	KIAA1429	8.6e-07	-0.323908
KCNQ1-AS1	YTHDF2	9.36e-07	-0.322879
RP11-505K9.1	KIAA1429	9.43e-07	-0.322784
RP11-196I18.4	RBM15B	9.44e-07	-0.322775
AC226119.5	WTAP	9.46e-07	-0.322745
AC007246.3	ELAVL1	9.54e-07	-0.322635
MMP24-AS1	RBM15	9.63e-07	-0.32252
RP11-692N5.1	RBM15	9.69e-07	-0.322453
RP11-95P2.3	HNRNPC	9.72e-07	-0.322417
BCDIN3D-AS1	ELAVL1	9.73e-07	-0.322404
AC005932.1	CBLL1	9.73e-07	-0.322398
RP11-1398P2.1	LRPPRC	1.01e-06	-0.321935
RP11-114H24.3	METTL14	1.02e-06	-0.321784
RP5-1172N10.2	METTL14	1.02e-06	-0.321768
RP11-558A11.2	WTAP	1.03e-06	-0.321665
AC004870.4	METTL14	1.05e-06	-0.321507
RP11-81A22.5	FMR1	1.06e-06	-0.321313
RP11-390P2.4	RBM15	1.1e-06	-0.320938
RP11-770J1.3	YTHDC2	1.1e-06	-0.320855
RP11-1398P2.1	ZC3H13	1.12e-06	-0.320621
RP11-337C18.10	ELAVL1	1.13e-06	-0.320564
CTD-2555A7.2	FMR1	1.13e-06	-0.320513
LINC00116	YTHDC2	1.15e-06	-0.320396
RP11-692N5.1	YTHDF3	1.15e-06	-0.320299
RP11-472G21.2	FMR1	1.16e-06	-0.320195
CTD-2020K17.4	YTHDF3	1.17e-06	-0.320166
CTD-3064M3.4	FMR1	1.18e-06	-0.320022
RP11-384P14.1	YTHDF3	1.19e-06	-0.319968
CHKB-AS1	YTHDC1	1.19e-06	-0.319881
CTD-2410N18.3	HNRNPC	1.21e-06	-0.31968
RP11-505K9.1	YTHDF3	1.21e-06	-0.319678
RP11-81N13.1	ELAVL1	1.22e-06	-0.31961
LINC01005	ALKBH5	1.22e-06	-0.319593
RP11-304C12.3	METTL14	1.25e-06	-0.31935
RP11-363J17.1	YTHDC2	1.27e-06	-0.319141
AC090587.5	HNRNPC	1.28e-06	-0.31904
RP11-69C17.4	YTHDF3	1.33e-06	-0.318569
RP11-830F9.7	LRPPRC	1.33e-06	-0.31854
RP11-472G21.2	YTHDC2	1.33e-06	-0.318532
AC004067.5	LRPPRC	1.35e-06	-0.318388
RP11-47L3.1	LRPPRC	1.37e-06	-0.318208
RP11-589N15.2	YTHDC1	1.42e-06	-0.317738
RP11-983C2.3	YTHDC2	1.42e-06	-0.317732
RP11-390P2.4	LRPPRC	1.43e-06	-0.317679
TINCR	HNRNPA2B1	1.44e-06	-0.317554
CTD-3074O7.5	METTL14	1.45e-06	-0.317457
RP4-616B8.4	METTL14	1.48e-06	-0.317236
RP4-562J12.2	HNRNPC	1.5e-06	-0.317035
RP11-69C17.4	METTL14	1.53e-06	-0.316766
CTA-268H5.14	FMR1	1.54e-06	-0.31673
RP11-293M10.6	ELAVL1	1.56e-06	-0.316552
RP11-429E11.2	FMR1	1.57e-06	-0.316485
RP11-403I13.4	RBM15B	1.6e-06	-0.316271
CTD-2090I13.1	ALKBH5	1.6e-06	-0.316264
RP11-789A21.1	YTHDC2	1.61e-06	-0.316176
RP11-20L19.1	YTHDC2	1.62e-06	-0.316048
RP11-295G20.2	YTHDC2	1.68e-06	-0.315607
SNAI3-AS1	METTL14	1.68e-06	-0.315602
AC005264.2	FMR1	1.69e-06	-0.31552
RP11-498E2.9	LRPPRC	1.71e-06	-0.31542
RP11-164D18.2	YTHDC2	1.72e-06	-0.315369
CTD-3194G12.1	WTAP	1.72e-06	-0.315356
AC090505.1	CBLL1	1.74e-06	-0.315213
RP11-20L19.1	YTHDF3	1.74e-06	-0.315172
RP11-589N15.2	KIAA1429	1.74e-06	-0.31516
CTD-2184C24.2	KIAA1429	1.77e-06	-0.314995
CTD-2223O18.1	WTAP	1.82e-06	-0.314623
KB-1460A1.1	HNRNPC	1.83e-06	-0.314558
LINC01040	FTO	1.84e-06	-0.314517
RP11-83N9.5	KIAA1429	1.84e-06	-0.31449
RP11-164D18.2	YTHDF3	1.84e-06	-0.31446
RP11-363J17.1	YTHDF3	1.86e-06	-0.314343
LL22NC03-86D4.1	METTL14	1.86e-06	-0.314325
RP11-876N24.4	YTHDF2	1.93e-06	-0.313904
RP11-341A22.2	METTL14	1.96e-06	-0.313686
RP11-124N2.1	HNRNPC	1.96e-06	-0.313665
AC090587.4	HNRNPC	1.98e-06	-0.313541
IDI2-AS1	IGF2BP1	2.03e-06	-0.313215
RP11-24M17.4	YTHDF3	2.06e-06	-0.313032
RP11-283G6.3	ELAVL1	2.12e-06	-0.312676
AE000662.93	WTAP	2.15e-06	-0.312545
RP11-85A1.3	KIAA1429	2.15e-06	-0.312533
RP11-304C12.3	YTHDF3	2.15e-06	-0.312521
STK4-AS1	ELAVL1	2.17e-06	-0.312416
RP11-472G21.2	HNRNPA2B1	2.23e-06	-0.31206
LA16c-312E8.2	YTHDC2	2.23e-06	-0.312029
GS1-204I12.4	YTHDC2	2.24e-06	-0.311996
RP11-589N15.2	CBLL1	2.25e-06	-0.311957
KB-1460A1.1	ELAVL1	2.26e-06	-0.311902
AC016700.5	METTL14	2.28e-06	-0.311746
RP11-46D6.1	LRPPRC	2.31e-06	-0.311615
RP11-85A1.3	YTHDC2	2.31e-06	-0.311608
CTD-2514K5.2	WTAP	2.36e-06	-0.311352
CTD-2410N18.3	ELAVL1	2.37e-06	-0.311283
RP11-419K12.1	RBM15B	2.43e-06	-0.310968
LINC00035	HNRNPA2B1	2.43e-06	-0.310966
RP11-400K9.3	ELAVL1	2.53e-06	-0.310425
CTD-2223O18.1	HNRNPA2B1	2.59e-06	-0.310167
RP11-360K13.1	METTL14	2.61e-06	-0.310059
RP11-574K11.29	ALKBH5	2.63e-06	-0.30996
RP11-299H22.7	FMR1	2.66e-06	-0.309785
RP11-1379J22.5	WTAP	2.66e-06	-0.30978
RP11-384P14.1	YTHDC2	2.67e-06	-0.309777
RP11-298J23.5	YTHDF2	2.67e-06	-0.309741
RP11-396O20.2	ALKBH5	2.68e-06	-0.309703
AC005062.2	ALKBH5	2.71e-06	-0.309558
AC074389.9	METTL14	2.81e-06	-0.309116
RP11-983C2.3	YTHDF3	2.85e-06	-0.308894
AC007362.3	ELAVL1	2.91e-06	-0.308642
RP11-307C12.11	KIAA1429	3e-06	-0.308273
RP5-899E9.1	LRPPRC	3.03e-06	-0.30812
RP11-46C24.3	WTAP	3.19e-06	-0.307477
LL22NC03-86D4.1	YTHDF3	3.21e-06	-0.30737
SNORD3D	METTL14	3.22e-06	-0.307343
RP11-95P2.3	METTL14	3.4e-06	-0.306649
RP11-318M2.2	HNRNPC	3.44e-06	-0.306503
RP11-231L11.1	YTHDC2	3.45e-06	-0.306438
RP11-46C24.3	KIAA1429	3.5e-06	-0.306257
UBXN7-AS1	YTHDC2	3.52e-06	-0.306196
RP11-231L11.1	YTHDF3	3.53e-06	-0.30616
RPPH1	FMR1	3.53e-06	-0.306152
RP1-39G22.7	ALKBH5	3.53e-06	-0.306135
LBX2-AS1	WTAP	3.55e-06	-0.306076
RP13-1016M1.2	YTHDF3	3.57e-06	-0.306014
RP11-983C2.3	KIAA1429	3.6e-06	-0.30589
KCNQ1DN	LRPPRC	3.68e-06	-0.305604
LINC00615	YTHDF3	3.83e-06	-0.30508
RP11-513G19.1	RBM15B	3.88e-06	-0.304934
CTD-3194G12.1	METTL14	3.97e-06	-0.304634
LL22NC03-86D4.1	KIAA1429	3.99e-06	-0.304554
PCAT6	FMR1	4.01e-06	-0.304488
RP11-95P2.3	FMR1	4.01e-06	-0.304485
RP11-438L19.1	ALKBH5	4.11e-06	-0.304168
RP11-236B18.5	RBM15B	4.12e-06	-0.304135
CTD-3064M3.4	WTAP	4.13e-06	-0.304117
PRRT3-AS1	YTHDC2	4.18e-06	-0.303935
RP11-360K13.1	CBLL1	4.22e-06	-0.303825
RP5-1172N10.2	YTHDC2	4.22e-06	-0.303814
RP5-827C21.2	YTHDF3	4.22e-06	-0.303812
AC099552.2	YTHDF3	4.24e-06	-0.303754
XXbac-BPG252P9.10	FMR1	4.25e-06	-0.303714
FTX	ALKBH5	4.27e-06	-0.303663
CTC-297N7.9	IGF2BP1	4.28e-06	-0.303631
WWTR1-AS1	YTHDC2	4.34e-06	-0.303469
RP11-480I12.7	YTHDC2	4.36e-06	-0.303387
RP11-876N24.4	HNRNPA2B1	4.37e-06	-0.303377
RP5-827C21.2	WTAP	4.37e-06	-0.303369
RP11-65J3.1	RBM15	4.38e-06	-0.303349
AC073254.1	ALKBH5	4.4e-06	-0.303287
AC108463.1	ALKBH5	4.42e-06	-0.303211
RP11-81A22.5	METTL14	4.5e-06	-0.302976
RP11-806K15.1	KIAA1429	4.61e-06	-0.302666
TMPO-AS1	KIAA1429	4.62e-06	-0.302623
AE000662.93	FMR1	4.72e-06	-0.302339
RP11-50E11.3	ELAVL1	4.76e-06	-0.302253
RP11-789A21.1	YTHDF3	4.79e-06	-0.302152
RP13-582O9.7	YTHDC1	4.8e-06	-0.302138
RP11-65J3.1	FMR1	4.81e-06	-0.302109
RP11-73M18.8	YTHDF3	4.83e-06	-0.302055
RP11-830F9.7	KIAA1429	4.92e-06	-0.301794
AF213884.2	HNRNPC	4.93e-06	-0.301786
RP5-1125A11.1	YTHDC2	5e-06	-0.301602
RP11-257P3.3	CBLL1	5.04e-06	-0.301499
RP11-157I4.4	CBLL1	5.05e-06	-0.301449
LINC00242	YTHDF2	5.09e-06	-0.301348
AGAP1-IT1	WTAP	5.1e-06	-0.301339
AC006942.4	YTHDF3	5.11e-06	-0.301292
AC009336.24	YTHDC2	5.12e-06	-0.301265
RP11-558A11.2	CBLL1	5.17e-06	-0.30115
RP11-532F12.5	YTHDC2	5.19e-06	-0.301092
RP11-81A22.5	KIAA1429	5.22e-06	-0.301033
hsa-mir-8072	METTL14	5.26e-06	-0.300929
RP11-783K16.13	FMR1	5.32e-06	-0.30076
RP11-112J1.2	WTAP	5.39e-06	-0.300597
RP11-307C12.11	YTHDF3	5.4e-06	-0.300564
RP11-67M1.1	ELAVL1	5.46e-06	-0.300435
CTD-2336O2.1	HNRNPC	5.54e-06	-0.300224
RP11-275I4.2	LRPPRC	5.54e-06	-0.300224
RP11-773H22.4	RBM15B	5.6e-06	-0.300097
SETD5-AS1	YTHDC2	5.63e-06	0.300026
SDCBP2-AS1	METTL14	5.6e-06	0.300081
RP4-798A10.2	YTHDC2	5.58e-06	0.300143
RP11-774O3.3	FMR1	5.58e-06	0.300144
RP11-231L11.3	WTAP	5.57e-06	0.30015
RP5-919F19.5	WTAP	5.55e-06	0.300203
USP2-AS1	ELAVL1	5.55e-06	0.300205
AC005682.5	HNRNPA2B1	5.55e-06	0.300212
RP1-167A14.2	FMR1	5.54e-06	0.300227
CTD-2619J13.17	METTL14	5.53e-06	0.300252
KB-1836B5.1	KIAA1429	5.53e-06	0.300253
RP11-53O19.3	YTHDC1	5.52e-06	0.30029
PCBP1-AS1	HNRNPA2B1	5.51e-06	0.300298
COX10-AS1	KIAA1429	5.5e-06	0.30032
DNAJC3-AS1	FTO	5.47e-06	0.3004
CTC-325H20.2	FMR1	5.46e-06	0.300438
RP11-798G7.5	FMR1	5.44e-06	0.300486
RP11-78J21.4	METTL3	5.44e-06	0.300487
LINC00657	YTHDC1	5.42e-06	0.300524
RP11-464F9.22	METTL3	5.4e-06	0.300566
AC018766.6	CBLL1	5.39e-06	0.300602
CTB-4E7.1	WTAP	5.37e-06	0.300643
RP5-884M6.1	IGF2BP1	5.36e-06	0.300669
RP11-769O8.3	KIAA1429	5.35e-06	0.300691
RP11-592B15.9	METTL3	5.35e-06	0.300698
RP11-819C21.1	CBLL1	5.32e-06	0.300775
HNRNPU-AS1	HNRNPA2B1	5.27e-06	0.300886
DICER1-AS1	METTL3	5.25e-06	0.300939
RP11-165J3.6	WTAP	5.24e-06	0.300967
RP5-1068E13.7	METTL14	5.23e-06	0.300985
AC005537.2	IGF2BP1	5.23e-06	0.301001
RP11-35G22.1	YTHDF3	5.22e-06	0.301019
ALKBH3-AS1	ZC3H13	5.21e-06	0.301037
RP11-638I2.9	FMR1	5.2e-06	0.301067
RP11-705O1.8	HNRNPA2B1	5.17e-06	0.301138
RP11-259P20.1	WTAP	5.15e-06	0.301195
FGD5-AS1	YTHDC1	5.14e-06	0.301237
ZNF718	YTHDF3	5.13e-06	0.301265
CASC14	FMR1	5.12e-06	0.301266
RP11-710F7.3	FMR1	5.12e-06	0.301273
CTD-3185P2.2	HNRNPA2B1	5.1e-06	0.301326
AC009120.6	YTHDC1	5.1e-06	0.301338
CTD-2024D23.1	IGF2BP1	5.1e-06	0.30134
RP11-731C17.2	FMR1	5.09e-06	0.301344
CTB-176F20.3	YTHDC1	5.09e-06	0.30136
RP1-197B17.3	WTAP	5.07e-06	0.30141
LINC00174	HNRNPA2B1	5.06e-06	0.301435
AC000120.7	FMR1	5.05e-06	0.301467
RP11-498E2.7	FMR1	5.04e-06	0.301492
RP11-126O1.4	FMR1	5.03e-06	0.301517
UBE2Q1-AS1	YTHDC1	5.02e-06	0.301545
CTD-3195I5.3	YTHDC2	5.02e-06	0.30155
HCG11	KIAA1429	5e-06	0.301596
RP11-762H8.1	YTHDC2	4.96e-06	0.30171
RP11-439L18.2	WTAP	4.95e-06	0.30172
CTD-2154I11.2	FMR1	4.95e-06	0.301721
KB-1836B5.1	CBLL1	4.94e-06	0.301742
RP11-253D19.1	WTAP	4.93e-06	0.301768
RSBN1L-AS1	LRPPRC	4.93e-06	0.301771
OSGEPL1-AS1	YTHDC1	4.93e-06	0.301782
RP13-225O21.2	YTHDC2	4.93e-06	0.301784
RP11-415F23.4	YTHDC1	4.89e-06	0.301886
RP3-467L1.6	FMR1	4.89e-06	0.301887
RP11-698N11.4	METTL14	4.86e-06	0.301957
RP11-421M1.8	FMR1	4.86e-06	0.301957
RP11-344N10.5	FMR1	4.86e-06	0.301972
AC108025.2	ELAVL1	4.84e-06	0.30201
RP11-324I22.4	YTHDC1	4.84e-06	0.302031
RP11-592B15.3	LRPPRC	4.82e-06	0.302076
MMP24-AS1	ALKBH5	4.81e-06	0.3021
RP3-486I3.7	YTHDC1	4.8e-06	0.302122
RP11-399K21.11	IGF2BP1	4.8e-06	0.302134
RP5-1180C10.2	METTL3	4.78e-06	0.30218
RP11-517B11.7	ZC3H13	4.78e-06	0.302192
LINC00240	METTL3	4.78e-06	0.302193
CTC-325J23.2	RBM15	4.78e-06	0.302196
RP11-398K22.12	YTHDC1	4.77e-06	0.302225
RP11-757F18.5	ELAVL1	4.74e-06	0.302295
RP11-484L8.1	WTAP	4.73e-06	0.302317
SCARNA9	YTHDC1	4.73e-06	0.302329
AC069363.1	WTAP	4.71e-06	0.30238
LINC00877	WTAP	4.7e-06	0.302398
FAM13A-AS1	YTHDC2	4.69e-06	0.302423
LINC00342	FMR1	4.69e-06	0.302428
RP11-524F11.1	HNRNPA2B1	4.69e-06	0.30244
SNORD116-20	YTHDC2	4.69e-06	0.302447
RP11-412D9.4	YTHDF3	4.68e-06	0.302461
RP11-523H24.3	YTHDC2	4.67e-06	0.302489
RP11-430C7.4	YTHDC1	4.67e-06	0.302497
RP11-348N5.7	YTHDC2	4.66e-06	0.302516
RP11-384K6.6	RBM15	4.65e-06	0.302541
RP11-686D22.4	WTAP	4.64e-06	0.302573
AP000640.10	LRPPRC	4.63e-06	0.302592
RP11-360I2.1	METTL3	4.62e-06	0.302642
ATP1B3-AS1	ZC3H13	4.62e-06	0.302643
RP11-849H4.4	METTL3	4.6e-06	0.30268
LINC01071	FTO	4.58e-06	0.302736
LINC00643	WTAP	4.58e-06	0.30275
ZNF32-AS2	METTL3	4.57e-06	0.302764
TMEM161B-AS1	YTHDF2	4.56e-06	0.3028
CTC-378H22.2	WTAP	4.56e-06	0.302807
RP11-621L6.2	CBLL1	4.54e-06	0.302872
LINC00938	YTHDC2	4.52e-06	0.302935
RP11-545I5.3	METTL14	4.51e-06	0.302962
LINC00494	WTAP	4.5e-06	0.302978
RP11-843P14.1	RBM15	4.49e-06	0.303005
AF011889.2	METTL14	4.49e-06	0.303005
MIRLET7DHG	YTHDC1	4.47e-06	0.303069
LINC00560	ZC3H13	4.47e-06	0.303077
RP11-661C3.2	RBM15	4.46e-06	0.303085
SNHG17	ELAVL1	4.46e-06	0.303108
RP11-342C20.2	METTL3	4.45e-06	0.303124
LINC00529	YTHDF1	4.44e-06	0.303155
AC006160.5	METTL14	4.43e-06	0.303186
RP11-158H5.7	YTHDF3	4.42e-06	0.303208
CTD-3110H11.1	RBM15	4.42e-06	0.303208
SNHG8	YTHDC1	4.41e-06	0.303242
CTD-3025N20.3	YTHDF3	4.39e-06	0.30331
AD001527.7	YTHDC2	4.37e-06	0.303366
LINC00347	ELAVL1	4.37e-06	0.303376
RP11-782C8.3	CBLL1	4.36e-06	0.303398
VIM-AS1	HNRNPA2B1	4.34e-06	0.303454
RP11-317N8.5	FTO	4.34e-06	0.30346
PRC1-AS1	METTL3	4.34e-06	0.303469
BACH1-IT1	KIAA1429	4.33e-06	0.303487
INE1	YTHDC2	4.32e-06	0.303507
AD000684.2	METTL14	4.31e-06	0.303536
RP11-392O1.4	FMR1	4.31e-06	0.303538
CTC-429P9.2	FMR1	4.31e-06	0.303558
RP11-167N5.5	HNRNPA2B1	4.3e-06	0.303577
ZNF252P-AS1	YTHDF3	4.3e-06	0.303584
LINC00669	IGF2BP1	4.29e-06	0.3036
RP11-67L2.2	METTL14	4.27e-06	0.303668
RP11-523O18.5	WTAP	4.26e-06	0.303695
RP11-390K5.6	WTAP	4.25e-06	0.303726
RP11-50C13.1	CBLL1	4.24e-06	0.303748
RP11-46C24.7	YTHDC1	4.24e-06	0.303753
RP1-93I3.1	FMR1	4.24e-06	0.303763
RP1-149A16.17	YTHDC1	4.22e-06	0.303825
RP11-640I15.1	METTL3	4.19e-06	0.303924
AC005224.2	HNRNPA2B1	4.18e-06	0.303949
RP11-118M9.3	LRPPRC	4.16e-06	0.304006
RP11-90B9.2	METTL14	4.16e-06	0.304006
AC010976.2	YTHDC1	4.16e-06	0.304015
RP11-16E12.2	WTAP	4.15e-06	0.304028
RP11-381K20.2	YTHDC2	4.14e-06	0.304058
RP11-283I3.6	YTHDC1	4.13e-06	0.304092
RP1-153P14.8	WTAP	4.13e-06	0.304099
RP11-989F5.3	METTL14	4.13e-06	0.304112
RP11-440L14.1	YTHDC1	4.13e-06	0.304118
ALG13-AS1	METTL14	4.12e-06	0.304152
AF127936.5	FMR1	4.1e-06	0.304206
INE1	FMR1	4.07e-06	0.304299
ACAP2-IT1	WTAP	4.06e-06	0.304341
AC007038.7	WTAP	4.05e-06	0.304351
RP11-166B2.8	YTHDC1	4.04e-06	0.304383
ZRANB2-AS2	METTL14	4.04e-06	0.304389
LINC00342	YTHDC1	4.04e-06	0.304404
RP11-638I2.2	METTL3	4.03e-06	0.304425
RP11-50B3.4	ZC3H13	4.03e-06	0.304427
RP11-733O18.1	WTAP	4.03e-06	0.304437
RP5-1071N3.1	WTAP	4.02e-06	0.304457
RP11-316P17.2	WTAP	4.01e-06	0.304484
RP11-473I1.9	FMR1	4e-06	0.304518
LINC00115	YTHDC2	3.98e-06	0.304573
RP11-248G5.8	YTHDC2	3.98e-06	0.304586
AC064834.2	WTAP	3.98e-06	0.30459
RP11-1006G14.4	CBLL1	3.98e-06	0.304603
TMEM72-AS1	YTHDC1	3.95e-06	0.304674
RP11-814H16.2	FMR1	3.95e-06	0.304675
AC084219.3	METTL14	3.95e-06	0.304683
RP11-469M7.1	IGF2BP1	3.93e-06	0.304756
RP11-676J12.8	HNRNPA2B1	3.92e-06	0.304771
KB-226F1.2	METTL3	3.92e-06	0.304799
RP3-500L14.2	FMR1	3.92e-06	0.304803
RP11-324O2.6	YTHDC1	3.91e-06	0.304818
RP11-326I11.3	METTL14	3.88e-06	0.304905
AC004893.11	FMR1	3.87e-06	0.304945
CTC-297N7.8	YTHDC1	3.86e-06	0.304981
RP5-991G20.4	FTO	3.86e-06	0.305001
CTC-756D1.2	METTL14	3.85e-06	0.305009
AC090587.2	YTHDC2	3.85e-06	0.305015
RP11-84C13.1	YTHDF3	3.85e-06	0.305027
RP11-327F22.6	WTAP	3.84e-06	0.305053
RP11-584P21.2	YTHDC1	3.83e-06	0.305086
AC093074.1	YTHDF1	3.83e-06	0.305103
XXbac-BPG157A10.21	YTHDC1	3.81e-06	0.305169
CTD-2116N20.1	YTHDC2	3.8e-06	0.305177
RP11-245J9.6	YTHDC1	3.79e-06	0.305232
NARF-IT1	FMR1	3.78e-06	0.305248
RP11-334C17.5	YTHDC1	3.78e-06	0.305256
RP11-390B4.5	HNRNPA2B1	3.78e-06	0.305257
RP11-175O19.4	RBM15	3.78e-06	0.30527
RP11-131L23.1	WTAP	3.77e-06	0.305282
RP11-676J12.8	YTHDC2	3.77e-06	0.305308
RP1-67A8.3	LRPPRC	3.77e-06	0.305311
RP3-475N16.1	YTHDC1	3.76e-06	0.305313
RP11-4O1.2	WTAP	3.76e-06	0.305339
CTD-2090I13.1	LRPPRC	3.75e-06	0.305368
AC005785.2	HNRNPA2B1	3.75e-06	0.30538
RP11-421L21.3	YTHDC1	3.75e-06	0.305381
RP11-55K13.1	METTL3	3.74e-06	0.305414
AP000254.8	FMR1	3.73e-06	0.305446
RP11-603J24.14	METTL3	3.71e-06	0.305487
USP46-AS1	METTL14	3.7e-06	0.305523
FAM13A-AS1	FMR1	3.68e-06	0.305607
RP13-507P19.1	ELAVL1	3.66e-06	0.305691
RP3-508I15.20	HNRNPA2B1	3.64e-06	0.305749
RP11-682N22.1	CBLL1	3.62e-06	0.305819
AC015987.1	FMR1	3.6e-06	0.305888
RP11-314N13.3	YTHDC1	3.59e-06	0.30593
ARL5B-AS1	YTHDC1	3.59e-06	0.305945
RP11-295K2.3	HNRNPA2B1	3.59e-06	0.305947
RP13-507P19.2	IGF2BP1	3.58e-06	0.305979
RP11-562A8.4	YTHDC1	3.57e-06	0.306009
RP11-553L6.2	WTAP	3.56e-06	0.306034
LINC00641	YTHDF3	3.56e-06	0.306038
LL0XNC01-7P3.1	METTL14	3.56e-06	0.306053
AC005062.2	YTHDC1	3.54e-06	0.306107
RP11-119F7.5	ELAVL1	3.54e-06	0.306121
RP11-230C9.2	WTAP	3.53e-06	0.306165
RP11-573J24.1	IGF2BP1	3.52e-06	0.306202
RP11-417L19.2	HNRNPA2B1	3.51e-06	0.30624
RP5-855D21.2	HNRNPA2B1	3.5e-06	0.306245
RP11-1006G14.1	FMR1	3.5e-06	0.306267
RP11-182I10.3	CBLL1	3.49e-06	0.306283
AP000254.8	HNRNPA2B1	3.48e-06	0.306326
RP11-417F21.1	YTHDC2	3.48e-06	0.306343
RP11-374P20.4	YTHDC2	3.47e-06	0.306388
RP5-935K16.1	LRPPRC	3.47e-06	0.30639
RP11-155G14.6	HNRNPA2B1	3.46e-06	0.306402
RP11-1114A5.4	HNRNPA2B1	3.46e-06	0.306413
RP11-307L14.2	YTHDC2	3.45e-06	0.306435
CTD-2358C21.4	WTAP	3.45e-06	0.306452
AC017048.2	IGF2BP1	3.44e-06	0.306486
AC018766.6	HNRNPA2B1	3.43e-06	0.306509
LINC00843	YTHDC2	3.43e-06	0.306527
RP11-537H15.3	YTHDC2	3.42e-06	0.306569
RP3-426I6.6	FMR1	3.41e-06	0.306596
AC005943.4	YTHDC2	3.4e-06	0.306637
GS1-124K5.3	METTL14	3.4e-06	0.30664
RP11-119F19.2	YTHDC1	3.4e-06	0.306642
AC021224.1	ELAVL1	3.39e-06	0.306694
RP11-800A3.3	WTAP	3.38e-06	0.306704
RP11-890B15.3	METTL14	3.38e-06	0.306711
RP1-179N16.6	METTL14	3.38e-06	0.306716
CTD-3064H18.1	YTHDC1	3.37e-06	0.306735
ETV5-AS1	FMR1	3.35e-06	0.306821
RP13-991F5.2	FMR1	3.35e-06	0.306844
RP3-368A4.6	HNRNPA2B1	3.34e-06	0.306859
AC005062.2	KIAA1429	3.34e-06	0.306887
CTD-2283N19.1	YTHDC2	3.32e-06	0.306957
RP11-732M18.3	FMR1	3.31e-06	0.306968
RP11-10C24.1	FMR1	3.31e-06	0.306969
JAZF1-AS1	ALKBH5	3.31e-06	0.306975
RP11-182I10.3	YTHDC1	3.31e-06	0.306994
LA16c-361A3.3	METTL14	3.29e-06	0.307047
CTD-2341M24.1	WTAP	3.29e-06	0.307071
RP11-347I19.8	FMR1	3.29e-06	0.307076
NNT-AS1	METTL14	3.28e-06	0.307103
RP11-34P13.13	FMR1	3.28e-06	0.307123
AD000684.2	YTHDC1	3.27e-06	0.30714
RP11-525G13.2	RBM15	3.27e-06	0.307144
AC005104.3	CBLL1	3.27e-06	0.30716
AC005943.5	ELAVL1	3.26e-06	0.307173
RP11-50B3.4	LRPPRC	3.26e-06	0.307192
LINC01150	WTAP	3.24e-06	0.307244
RP11-135J2.4	YTHDC1	3.24e-06	0.30727
AP001372.2	YTHDC1	3.24e-06	0.307275
CTC-524C5.2	CBLL1	3.23e-06	0.307287
RP11-119F19.2	METTL3	3.23e-06	0.307291
RP11-516C1.1	METTL14	3.23e-06	0.307315
UGDH-AS1	FTO	3.23e-06	0.30732
CTB-161M19.4	YTHDC1	3.22e-06	0.307331
AC006946.16	METTL14	3.22e-06	0.307354
RP11-797A18.4	WTAP	3.21e-06	0.307364
RP11-345P4.7	YTHDC1	3.21e-06	0.307379
KB-1507C5.4	YTHDC2	3.19e-06	0.307475
CTC-487M23.5	METTL14	3.18e-06	0.307492
AC084219.3	YTHDC1	3.18e-06	0.307522
RP11-231G3.1	YTHDC2	3.15e-06	0.307626
RP11-638I2.2	FMR1	3.14e-06	0.307667
RP11-526I2.5	YTHDC1	3.14e-06	0.307672
CTD-2037K23.2	METTL14	3.13e-06	0.307704
CTD-2515A14.1	YTHDC2	3.13e-06	0.307723
RP11-245J9.5	YTHDC1	3.13e-06	0.307726
MIRLET7DHG	YTHDC2	3.12e-06	0.307735
RP11-342D11.3	WTAP	3.11e-06	0.307791
CTD-2583A14.8	HNRNPC	3.11e-06	0.307811
CTD-2622I13.3	YTHDC2	3.09e-06	0.307873
TP73-AS1	YTHDF1	3.09e-06	0.307888
AJ006998.2	WTAP	3.08e-06	0.307913
RP11-167N5.5	CBLL1	3.08e-06	0.307926
RNF139-AS1	YTHDF3	3.07e-06	0.307944
COX10-AS1	CBLL1	3.07e-06	0.307952
CTC-548K16.2	WTAP	3.03e-06	0.308128
SLC16A1-AS1	YTHDF2	3.02e-06	0.308157
RP11-471B22.2	METTL14	3.02e-06	0.30818
XXbac-BPG299F13.14	WTAP	3.01e-06	0.308225
RP11-423O2.5	LRPPRC	3e-06	0.308235
AC006378.2	YTHDC1	3e-06	0.308244
AC008984.2	WTAP	3e-06	0.308256
RP11-351E7.1	YTHDF1	3e-06	0.308266
CTA-14H9.5	HNRNPA2B1	2.99e-06	0.308284
AC010729.1	ELAVL1	2.99e-06	0.308314
RP11-1109F11.5	YTHDC1	2.98e-06	0.308337
CTD-3220F14.2	CBLL1	2.97e-06	0.308365
CTB-114C7.3	METTL3	2.97e-06	0.308376
RP11-144G6.12	FMR1	2.97e-06	0.308381
AC002117.1	YTHDC2	2.97e-06	0.308383
MAPKAPK5-AS1	YTHDC1	2.97e-06	0.308395
RP11-93I21.3	YTHDC2	2.97e-06	0.308396
RP11-869B15.1	WTAP	2.96e-06	0.308435
CTC-265N9.1	IGF2BP1	2.95e-06	0.308473
RP11-17L5.4	HNRNPA2B1	2.95e-06	0.308475
TTTY2B	YTHDF3	2.95e-06	0.308483
AC074286.1	LRPPRC	2.93e-06	0.308569
RP11-333I13.1	WTAP	2.91e-06	0.308627
LL22NC03-N64E9.1	LRPPRC	2.91e-06	0.308638
U95743.1	METTL3	2.91e-06	0.308647
RP11-341N2.1	FMR1	2.9e-06	0.308685
RP11-158K1.3	YTHDC1	2.89e-06	0.30874
RP11-2B6.2	YTHDC1	2.88e-06	0.308781
RP3-430N8.10	METTL3	2.87e-06	0.308826
KB-1460A1.5	FMR1	2.87e-06	0.308837
AC018766.5	YTHDC2	2.86e-06	0.308854
RP11-299J3.8	YTHDC1	2.86e-06	0.308884
RP11-159D12.2	LRPPRC	2.85e-06	0.308898
DLX6-AS1	YTHDC2	2.84e-06	0.30894
RP11-296O14.3	HNRNPA2B1	2.84e-06	0.308963
RP11-689P11.2	FMR1	2.83e-06	0.308996
AC006378.2	FMR1	2.83e-06	0.309015
ZNF571-AS1	YTHDF3	2.83e-06	0.309015
CTD-3220F14.2	LRPPRC	2.83e-06	0.309023
RP11-417J1.1	ZC3H13	2.82e-06	0.309064
RP11-527J8.1	CBLL1	2.82e-06	0.309065
AC009542.2	CBLL1	2.82e-06	0.309066
RP11-649E7.7	FMR1	2.81e-06	0.309083
RP11-389O22.1	WTAP	2.81e-06	0.309088
MAFG-AS1	RBM15B	2.8e-06	0.309138
ALKBH3-AS1	METTL14	2.8e-06	0.309139
RP11-389C8.2	WTAP	2.8e-06	0.309152
RP11-430C7.4	YTHDC2	2.8e-06	0.309159
AC009950.2	WTAP	2.8e-06	0.309163
CTD-3064H18.1	HNRNPC	2.79e-06	0.309196
AC007362.3	FMR1	2.79e-06	0.309199
RP11-339B21.15	ELAVL1	2.79e-06	0.309208
RP11-97O12.6	YTHDC2	2.78e-06	0.309217
LINC00893	METTL14	2.78e-06	0.309247
AC137932.5	YTHDC2	2.77e-06	0.309262
RP11-671J11.7	HNRNPC	2.76e-06	0.309351
AC137932.5	METTL14	2.75e-06	0.309361
FGD5-AS1	YTHDC2	2.75e-06	0.309394
RP11-493E12.2	METTL14	2.74e-06	0.309402
RP11-242C19.2	FMR1	2.74e-06	0.309421
AC002463.3	METTL3	2.74e-06	0.309429
RP11-588L15.2	WTAP	2.74e-06	0.309433
RP11-15F12.1	FMR1	2.74e-06	0.309444
CTD-2012K14.6	WTAP	2.72e-06	0.309513
GS1-124K5.3	YTHDC2	2.72e-06	0.30952
RP11-430C7.5	YTHDC1	2.72e-06	0.309521
RP5-914P20.5	HNRNPA2B1	2.72e-06	0.309523
RP3-399L15.3	WTAP	2.71e-06	0.30957
CTD-2647L4.4	LRPPRC	2.69e-06	0.309652
WDR11-AS1	METTL3	2.68e-06	0.309684
RP11-506B6.6	IGF2BP1	2.66e-06	0.309794
CTC-428G20.3	KIAA1429	2.66e-06	0.309808
RP1-178F10.1	ALKBH5	2.66e-06	0.309812
AP003774.6	IGF2BP1	2.66e-06	0.309818
RP11-690I21.2	FMR1	2.65e-06	0.309852
RP11-552M11.8	METTL14	2.65e-06	0.309857
XXbac-BPG249D20.9	METTL14	2.63e-06	0.309954
AC009950.2	YTHDC2	2.61e-06	0.31005
NIFK-AS1	HNRNPA2B1	2.6e-06	0.31008
RP5-991G20.1	FTO	2.59e-06	0.310147
RP11-164P12.3	YTHDC1	2.59e-06	0.310147
RP11-474I16.8	LRPPRC	2.58e-06	0.31019
RP4-657D16.3	METTL14	2.58e-06	0.310216
CTB-31O20.4	RBM15	2.57e-06	0.310261
CTC-325H20.2	YTHDC1	2.56e-06	0.310275
CTD-2090I13.1	ZC3H13	2.56e-06	0.310293
AF127936.7	YTHDF3	2.55e-06	0.310321
GUSBP11	YTHDC2	2.54e-06	0.310374
RP11-973H7.3	LRPPRC	2.54e-06	0.310377
RP11-214K3.20	YTHDC1	2.54e-06	0.310384
AGBL5-IT1	HNRNPA2B1	2.54e-06	0.310405
RP11-144G6.12	YTHDC1	2.52e-06	0.310473
RP11-347I19.8	METTL14	2.52e-06	0.310488
RP11-218F10.3	HNRNPA2B1	2.51e-06	0.310537
RP11-582J16.4	FMR1	2.5e-06	0.310581
RP11-147L13.8	YTHDC1	2.5e-06	0.310586
RP11-5C23.2	FMR1	2.5e-06	0.310592
RP11-288H12.4	WTAP	2.5e-06	0.310618
RP11-291B21.2	WTAP	2.49e-06	0.310633
AC026150.8	FMR1	2.49e-06	0.310641
CTC-297N7.8	FMR1	2.49e-06	0.310647
CTA-246H3.12	LRPPRC	2.48e-06	0.310703
RP11-723O4.2	FMR1	2.47e-06	0.310742
SNORD87	KIAA1429	2.47e-06	0.310756
RP11-68L18.1	YTHDF3	2.47e-06	0.310764
ZFHX4-AS1	IGF2BP1	2.46e-06	0.310819
RP11-186N15.3	YTHDC2	2.45e-06	0.310832
RP11-160E2.21	WTAP	2.44e-06	0.310885
RP11-116D17.3	FMR1	2.44e-06	0.31089
RP11-752G15.8	METTL14	2.44e-06	0.310901
LOXL1-AS1	IGF2BP1	2.44e-06	0.310911
RP11-819C21.1	WTAP	2.44e-06	0.310927
RP11-57H12.5	YTHDC1	2.43e-06	0.310961
AC009473.1	WTAP	2.43e-06	0.310963
FAM215B	METTL14	2.43e-06	0.310967
LINC00189	IGF2BP1	2.42e-06	0.311014
LINC00969	YTHDC1	2.41e-06	0.31108
SPATA13-AS1	WTAP	2.4e-06	0.311093
AC137932.5	FMR1	2.4e-06	0.311144
RP11-97O12.6	HNRNPA2B1	2.39e-06	0.311167
CTD-2373J6.1	YTHDC1	2.39e-06	0.311179
RP11-471B22.2	FMR1	2.38e-06	0.311206
AC010761.13	METTL14	2.38e-06	0.31121
ZNF346-IT1	FMR1	2.37e-06	0.311256
CTD-2587H19.2	ELAVL1	2.37e-06	0.311272
RP11-480D4.2	ZC3H13	2.37e-06	0.311291
TTTY1B	YTHDF3	2.35e-06	0.311368
RP11-665G4.1	LRPPRC	2.35e-06	0.311384
RP1-159A19.4	IGF2BP1	2.35e-06	0.311395
RP11-575L7.4	METTL14	2.35e-06	0.311396
CTD-2002H8.2	METTL3	2.34e-06	0.311449
RP11-537H15.3	FMR1	2.34e-06	0.311463
RP11-320P7.1	YTHDC1	2.33e-06	0.311501
RP11-73M18.6	METTL3	2.33e-06	0.311509
RP11-428G5.5	WTAP	2.3e-06	0.311633
RP11-498E2.7	YTHDC1	2.3e-06	0.311685
CTD-2245F17.3	YTHDC1	2.29e-06	0.311689
CTC-297N7.8	YTHDC2	2.29e-06	0.31171
RP11-973N13.4	YTHDC2	2.29e-06	0.311712
RP11-20B24.7	YTHDC2	2.29e-06	0.311723
RP11-408A13.4	METTL3	2.28e-06	0.311762
CTD-2298J14.2	IGF2BP1	2.28e-06	0.311781
RP11-399O19.9	WTAP	2.28e-06	0.311787
AC008781.7	YTHDC2	2.27e-06	0.311812
RP11-523H24.3	METTL14	2.27e-06	0.311822
RP11-531A24.5	KIAA1429	2.27e-06	0.311844
CTC-338M12.4	YTHDC2	2.26e-06	0.311877
RP11-91J19.4	ZC3H13	2.25e-06	0.311962
C1RL-AS1	WTAP	2.24e-06	0.31198
RP11-359J14.2	METTL14	2.24e-06	0.311996
RP11-552M11.8	FMR1	2.24e-06	0.312004
RP11-214K3.20	METTL14	2.24e-06	0.312017
RP4-724E16.2	YTHDC2	2.23e-06	0.312073
LINC00641	YTHDC2	2.22e-06	0.312085
RP11-262A12.1	ZC3H13	2.22e-06	0.312102
RP11-624C23.1	WTAP	2.22e-06	0.312123
XXYLT1-AS2	WTAP	2.21e-06	0.31217
RP11-696N14.1	FMR1	2.2e-06	0.312215
RP11-96D1.5	WTAP	2.2e-06	0.312229
SNORD87	YTHDF3	2.2e-06	0.312249
KB-431C1.4	YTHDC2	2.19e-06	0.31226
CTD-2541M15.4	METTL14	2.19e-06	0.312298
LINC01122	METTL14	2.18e-06	0.312351
RP11-337C18.8	FMR1	2.18e-06	0.312358
TTC28-AS1	METTL14	2.17e-06	0.312401
CTD-2609K8.3	YTHDC2	2.17e-06	0.312422
CTC-428G20.3	CBLL1	2.16e-06	0.312472
AC006116.24	YTHDC1	2.16e-06	0.312473
SPACA6P	IGF2BP1	2.16e-06	0.312487
FMR1-AS1	METTL14	2.15e-06	0.312488
GS1-174L6.4	YTHDC2	2.15e-06	0.312503
LINC00415	ZC3H13	2.15e-06	0.312524
AC009948.5	METTL14	2.15e-06	0.31253
AC018359.3	YTHDF1	2.14e-06	0.312557
LINC00350	YTHDF1	2.14e-06	0.312557
RP3-446N13.1	YTHDF1	2.14e-06	0.312557
RP11-228B15.4	YTHDC2	2.14e-06	0.312566
RP11-415F23.3	WTAP	2.14e-06	0.312598
RP11-509J21.1	WTAP	2.13e-06	0.312624
RP11-9M16.2	RBM15	2.13e-06	0.312649
MANEA-AS1	HNRNPA2B1	2.12e-06	0.312668
HOXC-AS3	IGF2BP1	2.12e-06	0.312669
RP11-139H15.1	FMR1	2.12e-06	0.312704
RP11-231G3.1	FMR1	2.11e-06	0.31274
RP11-66D17.5	METTL3	2.11e-06	0.312746
RP11-16E18.3	HNRNPA2B1	2.11e-06	0.312769
RP11-330A16.1	WTAP	2.11e-06	0.312784
RP11-264B17.2	HNRNPA2B1	2.1e-06	0.312812
RP11-613M10.6	LRPPRC	2.1e-06	0.312832
KB-1572G7.3	HNRNPA2B1	2.09e-06	0.312855
RP11-73C9.1	LRPPRC	2.08e-06	0.312913
NNT-AS1	LRPPRC	2.08e-06	0.312935
IQCH-AS1	FMR1	2.07e-06	0.31297
AC010090.1	WTAP	2.07e-06	0.312991
RP1-193H18.2	FMR1	2.07e-06	0.313001
AC005104.3	FMR1	2.07e-06	0.313019
CTD-3195I5.3	HNRNPA2B1	2.06e-06	0.313036
AC006116.12	YTHDC1	2.06e-06	0.313037
RP11-66A2.1	YTHDF1	2.06e-06	0.313064
FAM215B	FMR1	2.06e-06	0.313072
FTX	WTAP	2.05e-06	0.313107
SNORD64	LRPPRC	2.05e-06	0.313123
RP1-266L20.4	ELAVL1	2.05e-06	0.313135
SNORD64	YTHDC2	2.04e-06	0.313195
RP11-352E8.2	FMR1	2.04e-06	0.313197
RP11-572O17.1	YTHDC1	2.03e-06	0.313258
RP11-341N2.1	YTHDC1	2.03e-06	0.313266
AC010761.8	YTHDC2	2.02e-06	0.313296
RP11-129K12.4	FMR1	2.02e-06	0.3133
AC097662.2	KIAA1429	2.02e-06	0.313306
RP11-256I23.3	IGF2BP1	2.02e-06	0.313317
RP11-47I22.1	YTHDC2	2.01e-06	0.313351
RP11-400L8.2	METTL14	2.01e-06	0.313387
RP11-1M18.1	METTL3	2.01e-06	0.313391
CTD-2314B22.3	KIAA1429	2.01e-06	0.313394
RP11-203B9.4	YTHDC1	2e-06	0.313427
CTD-2151A2.1	FTO	2e-06	0.313441
RP11-67L2.2	FMR1	1.99e-06	0.313466
RP11-313P22.1	WTAP	1.99e-06	0.313475
CTD-3092A11.2	WTAP	1.99e-06	0.313519
hsa-mir-6080	RBM15	1.98e-06	0.313588
LINC00893	YTHDC2	1.97e-06	0.313653
RP4-646N3.1	METTL14	1.96e-06	0.313659
COX10-AS1	YTHDC1	1.96e-06	0.313691
CTD-2023M8.1	WTAP	1.96e-06	0.313693
AC124944.3	WTAP	1.95e-06	0.313757
RP11-242F4.2	WTAP	1.95e-06	0.31376
RP11-317L10.1	IGF2BP1	1.95e-06	0.313773
RP11-111M22.5	YTHDC1	1.94e-06	0.313801
CTC-429P9.5	CBLL1	1.94e-06	0.313825
RP11-666A8.8	YTHDC1	1.94e-06	0.313847
CTD-2011F17.2	FMR1	1.93e-06	0.313897
RP11-305E6.4	HNRNPA2B1	1.92e-06	0.31393
STX18-AS1	FMR1	1.92e-06	0.31393
RP11-326G21.1	FMR1	1.91e-06	0.31399
RP1-134E15.3	WTAP	1.91e-06	0.314006
RP11-424M22.3	IGF2BP1	1.89e-06	0.314135
RP11-677I18.3	FMR1	1.89e-06	0.314138
RP11-645C24.5	YTHDC1	1.89e-06	0.314144
RP11-497H16.9	CBLL1	1.89e-06	0.314168
MORF4L2-AS1	FMR1	1.88e-06	0.314193
GS1-251I9.4	YTHDC1	1.88e-06	0.314202
RP3-486I3.7	FMR1	1.88e-06	0.31423
RP11-730K11.1	WTAP	1.87e-06	0.3143
AC009095.4	YTHDC2	1.87e-06	0.314304
RP11-29B2.5	FMR1	1.87e-06	0.314308
CTD-2349P21.10	YTHDC1	1.87e-06	0.314312
RP11-361H10.3	METTL3	1.86e-06	0.314323
RP11-484D2.4	YTHDC2	1.86e-06	0.314342
RP11-242D8.1	YTHDC1	1.86e-06	0.31438
RP5-1061H20.4	YTHDF3	1.85e-06	0.31442
TMCC1-AS1	YTHDC1	1.84e-06	0.314488
LINC00422	YTHDC2	1.84e-06	0.314495
WEE2-AS1	METTL14	1.84e-06	0.314508
RP11-798G7.5	METTL14	1.84e-06	0.314519
RP11-533O20.2	YTHDC1	1.83e-06	0.314527
AC002310.12	YTHDF2	1.83e-06	0.314529
RP11-574K11.29	RBM15	1.83e-06	0.31457
RP11-815I9.4	YTHDC2	1.83e-06	0.314577
RP11-137L10.6	METTL14	1.82e-06	0.314594
RP11-448G15.3	YTHDC2	1.82e-06	0.314614
RP11-15F12.1	YTHDC1	1.82e-06	0.314614
RP11-488L18.8	YTHDF3	1.81e-06	0.314712
RP11-574K11.28	LRPPRC	1.81e-06	0.314718
RP11-37B2.1	YTHDC2	1.8e-06	0.314732
RP11-17L5.4	LRPPRC	1.8e-06	0.314744
RP11-372K14.2	YTHDC1	1.8e-06	0.314745
AC072062.1	FMR1	1.8e-06	0.314745
RP11-473I1.9	METTL14	1.8e-06	0.314782
RP4-610C12.4	IGF2BP1	1.79e-06	0.314802
MANEA-AS1	METTL3	1.79e-06	0.314852
RP1-93H18.1	IGF2BP1	1.78e-06	0.314869
RP11-114I8.4	CBLL1	1.78e-06	0.314916
LINC01125	FMR1	1.78e-06	0.314919
LL0XNC01-7P3.1	WTAP	1.78e-06	0.314923
RP4-798A10.7	METTL3	1.78e-06	0.314929
RP11-472N13.2	WTAP	1.77e-06	0.314969
RP1-93H18.6	WTAP	1.76e-06	0.315012
RP11-517I3.1	YTHDC2	1.76e-06	0.315016
RAD51-AS1	FMR1	1.76e-06	0.315019
RP11-416A14.1	HNRNPA2B1	1.76e-06	0.315053
RP11-723O4.2	YTHDC1	1.76e-06	0.315054
RP11-421M1.8	YTHDC1	1.75e-06	0.315107
RP11-732M18.3	LRPPRC	1.75e-06	0.315135
MIR17HG	METTL3	1.74e-06	0.315155
CTD-3128G10.6	YTHDC1	1.74e-06	0.315156
CTD-2541M15.4	YTHDC2	1.73e-06	0.315251
RP11-707G14.7	FMR1	1.73e-06	0.315274
PINK1-AS	WTAP	1.73e-06	0.315282
RP11-361K17.2	HNRNPA2B1	1.72e-06	0.315326
FMR1-AS1	FMR1	1.71e-06	0.315379
ACAP2-IT1	RBM15	1.71e-06	0.315433
RP1-39G22.7	METTL14	1.71e-06	0.315442
RP11-159L20.2	WTAP	1.7e-06	0.315469
CTC-366B18.4	FMR1	1.7e-06	0.3155
RP1-193H18.2	YTHDC2	1.7e-06	0.315514
CTD-2313J17.5	HNRNPA2B1	1.69e-06	0.315566
RP11-121C2.2	KIAA1429	1.68e-06	0.315595
RP11-1191J2.5	WTAP	1.68e-06	0.315655
RP11-23N2.4	RBM15	1.68e-06	0.31566
RP11-18H21.1	WTAP	1.68e-06	0.315662
LINC00649	WTAP	1.67e-06	0.315694
RP11-324O2.6	WTAP	1.67e-06	0.315717
RP11-950C14.7	METTL3	1.67e-06	0.315718
RP1-12G14.7	FMR1	1.66e-06	0.315781
AC009495.2	LRPPRC	1.65e-06	0.315829
LINC00996	WTAP	1.65e-06	0.315835
RRM1-AS1	HNRNPA2B1	1.65e-06	0.315851
DACT3-AS1	IGF2BP1	1.64e-06	0.31594
RP11-400K9.3	FMR1	1.64e-06	0.315965
COX10-AS1	METTL14	1.63e-06	0.316022
RP1-39G22.7	YTHDC2	1.63e-06	0.316045
SNORD116-20	KIAA1429	1.62e-06	0.31608
RP11-527J8.1	KIAA1429	1.62e-06	0.316122
MIR17HG	HNRNPC	1.62e-06	0.316123
RP11-1017G21.4	METTL3	1.61e-06	0.31614
RP11-319G9.3	WTAP	1.61e-06	0.316153
RP11-462G22.1	YTHDC1	1.61e-06	0.316154
RP11-284M14.1	FMR1	1.61e-06	0.316162
RP11-894P9.1	RBM15	1.61e-06	0.316186
RP11-582J16.4	YTHDC2	1.61e-06	0.316202
RP11-15F12.1	METTL14	1.6e-06	0.316211
RP11-61G19.1	WTAP	1.6e-06	0.316266
AC005224.2	METTL3	1.6e-06	0.316273
RP11-187C18.2	YTHDC2	1.6e-06	0.316275
RP11-457M11.5	YTHDC2	1.59e-06	0.31629
RP11-68I3.4	YTHDC1	1.59e-06	0.316297
KB-1507C5.3	KIAA1429	1.59e-06	0.316334
RP5-998N21.4	WTAP	1.59e-06	0.316349
CTC-548K16.6	YTHDC2	1.58e-06	0.316373
AP001469.7	METTL14	1.58e-06	0.316388
RP11-38J22.6	WTAP	1.58e-06	0.316421
RP11-546B15.1	YTHDC2	1.58e-06	0.316433
RP11-449L23.3	IGF2BP1	1.57e-06	0.316495
RP11-165J3.6	FMR1	1.57e-06	0.316502
AC005550.3	IGF2BP1	1.56e-06	0.316519
RP11-110H1.4	METTL14	1.56e-06	0.316521
RP3-462E2.5	HNRNPA2B1	1.56e-06	0.316552
RP11-17L5.4	YTHDF3	1.56e-06	0.316587
AC005154.6	FMR1	1.56e-06	0.316598
CTC-459I6.1	WTAP	1.55e-06	0.316656
RP11-73O6.3	YTHDC1	1.55e-06	0.316669
RP11-38L15.2	LRPPRC	1.54e-06	0.316683
CTD-2537I9.13	YTHDC2	1.53e-06	0.316812
CROCCP2	HNRNPA2B1	1.51e-06	0.316928
RP11-338H14.1	YTHDF1	1.51e-06	0.316981
RP11-677O4.6	FMR1	1.5e-06	0.317025
LIPE-AS1	KIAA1429	1.5e-06	0.317063
CTD-3220F14.2	METTL14	1.49e-06	0.317122
RP11-2B6.2	YTHDC2	1.48e-06	0.317193
RP11-815I9.4	YTHDF3	1.48e-06	0.317253
RP11-17L5.4	KIAA1429	1.47e-06	0.317272
CTD-3128G10.6	WTAP	1.46e-06	0.317352
KB-173C10.2	WTAP	1.46e-06	0.317381
CTD-2196E14.6	YTHDC1	1.45e-06	0.317462
AC124861.1	IGF2BP1	1.45e-06	0.317466
LL0XNC01-7P3.1	FMR1	1.45e-06	0.317503
RP11-5C23.1	METTL14	1.44e-06	0.317531
RP11-255M2.1	YTHDF1	1.44e-06	0.317572
RP11-352G18.2	YTHDC2	1.42e-06	0.317712
RP1-225E12.3	WTAP	1.42e-06	0.317724
RP1-111C20.4	WTAP	1.42e-06	0.317729
RP11-290F5.1	WTAP	1.41e-06	0.317824
RP11-146F11.5	HNRNPA2B1	1.4e-06	0.317898
AC009473.1	YTHDC1	1.4e-06	0.317927
LINC00610	FMR1	1.39e-06	0.317987
CTD-2116N20.1	HNRNPA2B1	1.39e-06	0.317993
RP11-187C18.2	YTHDC1	1.39e-06	0.317998
RP11-366L5.1	IGF2BP1	1.39e-06	0.318033
RP11-710F7.3	YTHDC1	1.38e-06	0.318045
RP11-445L6.3	METTL3	1.38e-06	0.318048
RP11-386I14.4	YTHDC1	1.38e-06	0.318048
RP11-230C9.4	WTAP	1.38e-06	0.318078
AC107081.5	YTHDC1	1.38e-06	0.318098
RP11-134K13.4	YTHDC1	1.38e-06	0.318106
RP4-717I23.3	YTHDC2	1.37e-06	0.318142
LINC00641	LRPPRC	1.37e-06	0.318146
RP11-90B9.2	RBM15	1.36e-06	0.318262
RP11-768B22.2	WTAP	1.35e-06	0.318369
CASC7	YTHDC2	1.35e-06	0.31837
RP11-137L10.6	YTHDC1	1.35e-06	0.318378
RP11-430C7.4	WTAP	1.35e-06	0.318386
AC144450.2	IGF2BP1	1.34e-06	0.318424
RP11-34P13.8	METTL14	1.34e-06	0.31846
AP001469.7	YTHDF3	1.34e-06	0.318481
RP11-75L1.1	WTAP	1.34e-06	0.31849
CCNT2-AS1	CBLL1	1.34e-06	0.318498
AC003991.3	WTAP	1.32e-06	0.318598
RP11-152N13.5	FMR1	1.32e-06	0.31863
CTD-2006C1.12	YTHDC1	1.32e-06	0.318649
RP11-122G18.5	FMR1	1.32e-06	0.31865
RP4-798A10.2	YTHDC1	1.32e-06	0.318653
RP4-777O23.2	YTHDC2	1.31e-06	0.318726
RP11-129K12.4	WTAP	1.31e-06	0.318777
AC004221.2	ELAVL1	1.3e-06	0.318789
CTB-31O20.9	HNRNPA2B1	1.3e-06	0.318809
CTD-2313J17.5	METTL3	1.29e-06	0.318881
CTD-2527I21.14	HNRNPA2B1	1.29e-06	0.318893
CTB-40H15.4	IGF2BP1	1.29e-06	0.318914
RP11-285J16.1	YTHDC1	1.29e-06	0.318929
RP11-497H16.9	YTHDC1	1.29e-06	0.318943
AC013394.2	FMR1	1.28e-06	0.318989
RP11-105N14.1	YTHDC1	1.28e-06	0.319013
RP11-400K9.4	FMR1	1.28e-06	0.319037
RP11-960L18.1	WTAP	1.26e-06	0.319183
RP1-179N16.6	YTHDC1	1.25e-06	0.319301
RP11-894P9.1	METTL3	1.25e-06	0.319321
AC141928.1	YTHDF1	1.25e-06	0.319322
RP11-517O13.3	FMR1	1.25e-06	0.319334
RP11-698N11.4	HNRNPA2B1	1.25e-06	0.319337
RP11-206L10.2	YTHDC1	1.25e-06	0.319345
RP11-5C23.2	YTHDC1	1.24e-06	0.319375
RP3-466P17.2	WTAP	1.24e-06	0.319441
LINC00106	YTHDC2	1.22e-06	0.319585
CTC-241F20.3	HNRNPA2B1	1.22e-06	0.319605
AC004237.1	YTHDC2	1.22e-06	0.319628
RP11-166O4.6	HNRNPA2B1	1.22e-06	0.319629
RP11-510D21.1	IGF2BP1	1.21e-06	0.319674
RP4-717I23.3	RBM15	1.21e-06	0.319752
RP11-286E11.2	FMR1	1.2e-06	0.319779
AC009095.4	WTAP	1.2e-06	0.319786
FAM215B	YTHDC2	1.2e-06	0.319821
AC073641.2	FMR1	1.2e-06	0.319823
ZNF32-AS1	YTHDC1	1.2e-06	0.319823
SH3BP5-AS1	WTAP	1.2e-06	0.31983
RP11-347P5.1	WTAP	1.2e-06	0.319859
RP11-358L4.1	YTHDF3	1.2e-06	0.319871
RP3-430N8.11	KIAA1429	1.19e-06	0.319914
IGBP1-AS1	FMR1	1.19e-06	0.319926
RP11-655C2.3	WTAP	1.18e-06	0.319998
RP11-390B4.5	YTHDC2	1.18e-06	0.32002
RP11-689P11.2	YTHDC1	1.18e-06	0.320029
SNHG3	RBM15	1.18e-06	0.320032
RP11-2B6.2	METTL14	1.18e-06	0.320036
RP11-464F9.1	LRPPRC	1.18e-06	0.320047
XXbac-B444P24.13	METTL14	1.18e-06	0.320057
RP11-182J1.1	METTL14	1.18e-06	0.320062
RP1-266L20.9	YTHDC2	1.17e-06	0.320137
RP11-395I6.3	YTHDC2	1.16e-06	0.320199
MYLK-AS1	METTL3	1.16e-06	0.320202
RP11-527F13.1	YTHDC1	1.15e-06	0.320322
RP11-500M8.4	METTL3	1.15e-06	0.320334
RP11-372K14.2	WTAP	1.15e-06	0.320399
AC100830.5	YTHDC2	1.14e-06	0.320406
RP11-476B1.1	WTAP	1.14e-06	0.320411
RP5-855D21.3	YTHDC2	1.14e-06	0.320414
RP11-671J11.7	WTAP	1.14e-06	0.320448
AP000525.9	CBLL1	1.14e-06	0.320464
RP11-173M1.8	YTHDC1	1.13e-06	0.320539
RNF139-AS1	KIAA1429	1.13e-06	0.320562
CTD-2086O20.3	YTHDC2	1.13e-06	0.320576
RP1-68D18.2	YTHDC1	1.13e-06	0.320599
RP11-503E24.2	CBLL1	1.12e-06	0.320657
LINC00657	METTL14	1.12e-06	0.320709
RP11-156E6.1	YTHDC2	1.11e-06	0.320835
CTC-429P9.5	YTHDC2	1.1e-06	0.320864
RP11-613M10.6	HNRNPC	1.1e-06	0.320867
RP1-30M3.6	METTL14	1.1e-06	0.320903
RP11-343L5.2	CBLL1	1.1e-06	0.320917
RP11-325K4.3	WTAP	1.1e-06	0.320937
LYST-AS1	FMR1	1.1e-06	0.320941
RP11-448G15.3	WTAP	1.09e-06	0.321008
RP11-690I21.2	METTL14	1.09e-06	0.321012
CTD-2291D10.4	YTHDF3	1.09e-06	0.321024
AC010729.1	IGF2BP1	1.09e-06	0.321043
RP11-507K2.3	METTL3	1.08e-06	0.321093
CTD-2284J15.1	WTAP	1.08e-06	0.321096
CAPN10-AS1	METTL3	1.08e-06	0.321147
RP11-390K5.6	HNRNPA2B1	1.08e-06	0.321169
LINC00273	ELAVL1	1.08e-06	0.321174
RP11-374M1.2	ZC3H13	1.07e-06	0.32121
SACS-AS1	IGF2BP1	1.07e-06	0.321223
RP5-1085F17.3	HNRNPA2B1	1.07e-06	0.321235
AC026150.8	METTL14	1.06e-06	0.321311
MIS18A-AS1	METTL3	1.06e-06	0.321367
CTD-2576D5.4	WTAP	1.06e-06	0.321374
CTD-2006C1.2	METTL3	1.06e-06	0.321389
CTC-339F2.2	LRPPRC	1.05e-06	0.321444
AF230666.2	YTHDC2	1.05e-06	0.321448
RP11-30L15.6	YTHDC2	1.05e-06	0.321476
RP5-942I16.1	CBLL1	1.05e-06	0.321502
EAF1-AS1	YTHDC1	1.05e-06	0.321504
RP5-872K7.7	IGF2BP1	1.04e-06	0.32156
RP5-1132H15.1	METTL3	1.04e-06	0.321633
RP11-85G18.6	METTL14	1.04e-06	0.32164
CTD-2278I10.4	METTL3	1.03e-06	0.321658
NNT-AS1	YTHDF3	1.03e-06	0.32166
LL0XNC01-237H1.2	FMR1	1.03e-06	0.321692
AC005104.3	YTHDC1	1.03e-06	0.321746
RP11-353N4.5	WTAP	1.03e-06	0.321756
RP11-638I2.9	WTAP	1.02e-06	0.321762
RP3-414A15.11	METTL3	1.02e-06	0.321762
RP13-36G14.4	CBLL1	1.02e-06	0.321811
CTD-3064C13.1	IGF2BP1	1.02e-06	0.321826
RP11-493E12.2	FMR1	1.02e-06	0.321849
PRKCQ-AS1	WTAP	1.01e-06	0.321944
EPB41L4A-AS1	YTHDC2	1e-06	0.322027
RP11-346I3.4	KIAA1429	1e-06	0.322044
RP11-29B2.5	HNRNPA2B1	9.98e-07	0.322091
RP11-23N2.4	METTL14	9.95e-07	0.322122
AC004112.4	FMR1	9.93e-07	0.322148
RP11-473I1.5	METTL14	9.85e-07	0.322246
RP11-1060G2.2	HNRNPA2B1	9.85e-07	0.322253
ANKRD10-IT1	ZC3H13	9.84e-07	0.322263
RP11-338C15.3	WTAP	9.83e-07	0.322275
MIR4453	CBLL1	9.78e-07	0.322332
ALG13-AS1	YTHDC2	9.78e-07	0.322334
RP11-349A22.5	WTAP	9.78e-07	0.322341
ACAP2-IT1	YTHDC1	9.76e-07	0.322359
CTC-428G20.2	YTHDC2	9.72e-07	0.32241
AC015849.19	FMR1	9.72e-07	0.322415
RP11-171I2.3	YTHDC2	9.72e-07	0.322418
RSBN1L-AS1	HNRNPA2B1	9.67e-07	0.322471
MAGI1-IT1	IGF2BP1	9.67e-07	0.322476
RP11-18H7.1	YTHDC1	9.65e-07	0.322499
AC010761.8	YTHDC1	9.62e-07	0.322535
CTC-523E23.11	WTAP	9.62e-07	0.322539
ALG13-AS1	FMR1	9.61e-07	0.322546
RP11-499P20.2	YTHDC1	9.54e-07	0.322642
TUG1	YTHDF3	9.5e-07	0.322692
RP11-355O1.11	HNRNPA2B1	9.45e-07	0.32276
AC003104.1	METTL14	9.44e-07	0.322766
AC104801.1	IGF2BP1	9.39e-07	0.322839
RP11-159D12.2	YTHDC1	9.34e-07	0.322904
RP11-395I6.3	YTHDC1	9.27e-07	0.322987
RP11-493E12.2	YTHDC1	9.27e-07	0.322994
AC002064.4	CBLL1	9.21e-07	0.323071
RP11-206L10.9	YTHDC1	9.17e-07	0.323126
RP11-849F2.9	ELAVL1	9.11e-07	0.3232
OIP5-AS1	YTHDC2	9.1e-07	0.323216
LINC00487	WTAP	9.08e-07	0.323251
RP11-395B7.7	METTL14	9.07e-07	0.323253
STARD4-AS1	IGF2BP1	9.05e-07	0.323287
RP11-248G5.8	ZC3H13	9.02e-07	0.323321
RP11-686D22.8	WTAP	9.01e-07	0.323345
RP13-379O24.3	YTHDF1	8.99e-07	0.323367
NIFK-AS1	YTHDC1	8.93e-07	0.323448
CTD-2006C1.2	HNRNPA2B1	8.92e-07	0.323457
RP4-813F11.4	CBLL1	8.92e-07	0.323467
RP11-23E19.2	IGF2BP1	8.9e-07	0.323491
RP11-849F2.9	HNRNPC	8.89e-07	0.323497
CTC-339F2.2	YTHDC1	8.85e-07	0.323562
PSMD5-AS1	YTHDC2	8.84e-07	0.323576
RP11-34P13.13	METTL14	8.8e-07	0.323624
FLG-AS1	HNRNPC	8.8e-07	0.323633
RP11-455J20.3	YTHDC1	8.79e-07	0.323642
RP11-679C8.2	YTHDC1	8.71e-07	0.323746
FAM215B	YTHDC1	8.58e-07	0.32393
RP4-562J12.2	CBLL1	8.58e-07	0.323933
CAPN10-AS1	YTHDC1	8.56e-07	0.323969
RP5-855D21.1	METTL3	8.5e-07	0.324053
CTD-2196E14.6	YTHDC2	8.46e-07	0.324101
ANKRD10-IT1	METTL14	8.44e-07	0.324129
RP11-473I1.5	FMR1	8.43e-07	0.324149
ZNF252P-AS1	YTHDC1	8.43e-07	0.324157
RP11-685M7.3	FMR1	8.42e-07	0.324165
ZNF33B	HNRNPC	8.41e-07	0.324172
RP11-552M11.8	RBM15	8.38e-07	0.324216
RP4-657D16.3	YTHDC1	8.35e-07	0.324269
RP11-186N15.3	HNRNPA2B1	8.29e-07	0.324359
OSER1-AS1	YTHDF1	8.24e-07	0.324422
SETD5-AS1	YTHDC1	8.22e-07	0.324463
AC004893.11	YTHDC1	8.21e-07	0.324465
CTB-167B5.2	WTAP	8.2e-07	0.324487
RP11-708B6.2	YTHDF2	8.15e-07	0.324554
ZEB2-AS1	YTHDC2	8.15e-07	0.324565
AC009299.2	WTAP	8.13e-07	0.324597
RP11-90B9.2	YTHDC1	8.12e-07	0.324607
CTC-444N24.6	YTHDC1	8.11e-07	0.324615
RP3-467N11.1	FMR1	8.06e-07	0.324692
RP5-1180C10.2	METTL14	8.05e-07	0.324703
RP11-34P13.7	YTHDC2	8.05e-07	0.32471
CTC-524C5.2	METTL14	8.05e-07	0.324718
RP1-39G22.7	METTL3	8.02e-07	0.324755
AF186192.1	YTHDF3	8.01e-07	0.324777
MAGI2-AS3	FMR1	8e-07	0.324793
LINC00094	ELAVL1	7.93e-07	0.324886
LINC00941	IGF2BP1	7.9e-07	0.324944
CTC-301O7.4	HNRNPA2B1	7.87e-07	0.32499
RP11-809N8.4	WTAP	7.85e-07	0.325023
RP11-111J6.2	WTAP	7.84e-07	0.325038
RP4-545K15.5	FMR1	7.83e-07	0.325054
RP11-178C3.2	METTL14	7.82e-07	0.325055
AC004041.2	YTHDC2	7.81e-07	0.325071
RP4-665N4.8	HNRNPA2B1	7.77e-07	0.32514
HOXB-AS4	IGF2BP1	7.75e-07	0.325167
RP11-111M22.4	YTHDC1	7.75e-07	0.325171
RP11-395G23.3	KIAA1429	7.75e-07	0.325174
LINC00938	METTL14	7.71e-07	0.32523
HCG17	METTL3	7.71e-07	0.325231
RP11-410N8.3	IGF2BP1	7.67e-07	0.325293
RP11-31F15.2	FMR1	7.66e-07	0.325321
RP11-395B7.7	CBLL1	7.65e-07	0.325331
RP11-723O4.2	CBLL1	7.64e-07	0.325346
RP11-521O16.2	IGF2BP1	7.6e-07	0.325408
RP11-649A18.5	HNRNPA2B1	7.6e-07	0.325411
RP11-453F18__B.1	LRPPRC	7.58e-07	0.325436
OPA1-AS1	YTHDC1	7.55e-07	0.325486
RP11-17L5.4	METTL14	7.55e-07	0.325487
RP11-82L2.1	IGF2BP1	7.54e-07	0.325506
RP11-44K6.2	WTAP	7.52e-07	0.325543
LINC00202-1	FMR1	7.49e-07	0.325588
RP11-755B10.2	WTAP	7.48e-07	0.325598
RP11-231L11.3	YTHDC1	7.46e-07	0.325639
CTD-3138B18.6	CBLL1	7.4e-07	0.325738
RP11-355O1.11	METTL14	7.39e-07	0.325742
RP11-537H15.3	YTHDC1	7.37e-07	0.325784
MIR143HG	WTAP	7.36e-07	0.325805
CTD-2349P21.10	YTHDC2	7.34e-07	0.325832
RP11-473I1.10	WTAP	7.34e-07	0.325835
RP13-131K19.1	WTAP	7.33e-07	0.325842
CTD-2283N19.1	FMR1	7.32e-07	0.325863
AC090587.2	METTL14	7.31e-07	0.325881
AOAH-IT1	WTAP	7.3e-07	0.325897
RP11-723D22.3	HNRNPA2B1	7.3e-07	0.3259
RP11-220I1.1	YTHDF3	7.26e-07	0.325968
AC106782.20	METTL3	7.25e-07	0.325971
RP11-545I5.3	FMR1	7.24e-07	0.325995
RP11-326C3.15	WTAP	7.2e-07	0.326064
CTD-2012K14.6	YTHDC1	7.19e-07	0.326074
AC010883.5	HNRNPA2B1	7.17e-07	0.32611
AC097662.2	CBLL1	7.12e-07	0.32619
RP11-61I13.3	YTHDC2	7.12e-07	0.326191
RP11-343L5.2	HNRNPA2B1	7.05e-07	0.326317
RP5-894A10.6	CBLL1	7.05e-07	0.32632
CTC-428G20.3	METTL14	7.05e-07	0.326323
RP11-252A24.3	FTO	7.04e-07	0.326329
CTB-47B11.3	WTAP	7.01e-07	0.326391
LL0XNC01-7P3.1	YTHDC2	7e-07	0.326399
LINC00330	METTL3	7e-07	0.326402
RP3-426I6.6	HNRNPA2B1	7e-07	0.326407
RP3-430N8.10	KIAA1429	6.99e-07	0.326425
RP11-25E2.1	IGF2BP1	6.98e-07	0.326434
RP11-18H7.1	METTL14	6.98e-07	0.326441
RP11-395P17.3	WTAP	6.97e-07	0.326447
RP11-353B9.1	YTHDC1	6.97e-07	0.326461
RP11-521O16.1	IGF2BP1	6.95e-07	0.326481
RP11-347I19.8	WTAP	6.95e-07	0.326488
RP11-798G7.7	YTHDC1	6.95e-07	0.32649
AC107081.5	LRPPRC	6.92e-07	0.326544
RP1-68D18.2	YTHDC2	6.91e-07	0.326567
RP4-714D9.5	CBLL1	6.89e-07	0.326587
RP11-687F6.1	HNRNPA2B1	6.89e-07	0.326587
ZNF518A	YTHDC2	6.89e-07	0.326591
GS1-251I9.4	METTL14	6.88e-07	0.326609
PDXDC2P	YTHDC1	6.88e-07	0.32661
LINC00665	ELAVL1	6.85e-07	0.326669
RP11-166B2.3	HNRNPA2B1	6.84e-07	0.326678
CTD-3099C6.9	YTHDC2	6.84e-07	0.326683
HNRNPU-AS1	METTL14	6.82e-07	0.326718
RP11-109E24.1	WTAP	6.82e-07	0.326722
LINC00630	METTL14	6.81e-07	0.326736
RP11-755F10.3	FMR1	6.81e-07	0.326742
RP11-248G5.8	LRPPRC	6.77e-07	0.3268
SMC5-AS1	YTHDC2	6.75e-07	0.326839
WEE2-AS1	YTHDC1	6.74e-07	0.326855
RP11-531A24.5	YTHDC2	6.73e-07	0.326873
CTC-297N7.8	KIAA1429	6.72e-07	0.326892
MIR302B	FMR1	6.7e-07	0.326932
RP11-325K4.2	WTAP	6.68e-07	0.326967
CTC-228N24.3	YTHDC2	6.65e-07	0.327013
RP11-426C22.5	IGF2BP1	6.64e-07	0.327035
CTC-429P9.5	METTL14	6.64e-07	0.32704
RP11-61F12.1	WTAP	6.63e-07	0.327063
MIR600HG	YTHDC1	6.61e-07	0.327099
AC009120.5	YTHDC2	6.59e-07	0.327137
RP11-23N2.4	YTHDC1	6.57e-07	0.327175
PAXIP1-AS1	CBLL1	6.56e-07	0.327176
RP11-727A23.4	HNRNPA2B1	6.55e-07	0.327204
RP11-85F14.5	METTL14	6.55e-07	0.327206
RP1-111C20.4	FMR1	6.55e-07	0.327211
AC107218.3	METTL3	6.54e-07	0.327225
AC012065.7	YTHDC1	6.54e-07	0.327227
RP11-700J17.1	WTAP	6.5e-07	0.327293
RP11-114I8.4	KIAA1429	6.49e-07	0.327311
CTD-3222D19.7	HNRNPA2B1	6.49e-07	0.327321
RP11-333E1.2	YTHDC1	6.48e-07	0.327329
RP5-994D16.9	YTHDC1	6.45e-07	0.327389
RP11-141J10.1	IGF2BP1	6.41e-07	0.32747
RP11-492E3.2	WTAP	6.39e-07	0.327503
AC100830.3	METTL3	6.38e-07	0.327529
RP3-508I15.22	HNRNPA2B1	6.33e-07	0.327613
LINC00954	YTHDC1	6.29e-07	0.327683
RP11-16E18.3	YTHDC1	6.28e-07	0.327716
CTA-363E19.2	HNRNPA2B1	6.26e-07	0.327755
RP11-182J1.12	YTHDC2	6.25e-07	0.327772
PWAR6	YTHDC1	6.24e-07	0.327787
RP11-55K13.1	HNRNPA2B1	6.23e-07	0.327811
CTC-559E9.5	WTAP	6.23e-07	0.327813
RP11-288I21.1	FMR1	6.22e-07	0.327832
RP5-855D21.1	CBLL1	6.22e-07	0.327834
RP11-727F15.13	HNRNPA2B1	6.15e-07	0.327959
LINC00641	KIAA1429	6.14e-07	0.327976
CTD-2541M15.4	FMR1	6.11e-07	0.328035
ARID4B-IT1	HNRNPA2B1	6.08e-07	0.328097
RP11-698N11.4	FMR1	6.07e-07	0.328112
RP11-464F9.1	WTAP	5.99e-07	0.328275
RP11-95D17.1	YTHDC1	5.97e-07	0.328323
RP11-897M7.1	IGF2BP1	5.92e-07	0.328426
RP4-798A10.2	WTAP	5.87e-07	0.328527
RP11-670E13.2	WTAP	5.86e-07	0.328538
RP11-514P8.8	CBLL1	5.84e-07	0.328575
RP4-760C5.3	HNRNPA2B1	5.83e-07	0.328597
RP4-646N3.1	FMR1	5.82e-07	0.328622
RP11-68I3.4	YTHDC2	5.81e-07	0.328639
RP1-39G22.7	HNRNPA2B1	5.81e-07	0.328643
RP11-498E2.7	YTHDF3	5.8e-07	0.328658
AC010761.9	YTHDC2	5.8e-07	0.32867
CTD-3234P18.2	YTHDC1	5.77e-07	0.328717
RP11-571L19.8	YTHDC1	5.73e-07	0.328803
RP11-527J8.1	YTHDC1	5.72e-07	0.328835
PWRN4	METTL3	5.7e-07	0.328878
CTC-365E16.1	YTHDF3	5.69e-07	0.3289
LINC00843	METTL3	5.68e-07	0.32891
RP11-592B15.9	LRPPRC	5.68e-07	0.328918
LINC00342	HNRNPA2B1	5.67e-07	0.328926
RP11-10J5.1	WTAP	5.65e-07	0.328971
RP11-553N19.1	YTHDF1	5.65e-07	0.328984
RP11-11C20.3	KIAA1429	5.59e-07	0.329103
RP11-385F5.5	YTHDC1	5.56e-07	0.329166
AF129075.5	FMR1	5.52e-07	0.329257
RP11-186N15.3	WTAP	5.52e-07	0.32926
CTD-3099C6.9	RBM15	5.51e-07	0.329278
RP11-96D1.3	FMR1	5.51e-07	0.329278
USP2-AS1	KIAA1429	5.48e-07	0.329337
GS1-251I9.4	LRPPRC	5.48e-07	0.329338
RP11-797D24.3	FMR1	5.48e-07	0.32934
CTD-3138B18.6	IGF2BP1	5.48e-07	0.329346
RP11-166B2.3	CBLL1	5.46e-07	0.329388
RP11-17L5.4	RBM15	5.44e-07	0.329419
RP11-345P4.7	YTHDC2	5.42e-07	0.329477
AC067945.4	WTAP	5.41e-07	0.329491
RP11-798G7.6	METTL14	5.4e-07	0.329511
RP11-638I2.2	METTL14	5.36e-07	0.329596
RP11-707P17.2	YTHDC2	5.36e-07	0.329599
RP11-686D22.8	FMR1	5.28e-07	0.32978
EFCAB14-AS1	YTHDC2	5.26e-07	0.329823
RP11-33B1.4	FMR1	5.26e-07	0.329825
RP11-815I9.4	METTL14	5.26e-07	0.329834
ARL5B-AS1	YTHDC2	5.24e-07	0.329884
ERI3-IT1	METTL14	5.22e-07	0.329923
RP11-646I6.5	YTHDF3	5.18e-07	0.330008
RP11-164P12.3	METTL14	5.16e-07	0.330058
RP11-843P14.1	METTL14	5.15e-07	0.330092
RP11-354M20.3	FMR1	5.14e-07	0.330099
EDRF1-AS1	FMR1	5.14e-07	0.330113
AC005042.4	KIAA1429	5.14e-07	0.330116
RP1-149A16.3	YTHDC1	5.07e-07	0.330268
CTC-366B18.4	HNRNPA2B1	5.04e-07	0.330351
RP11-85F14.5	WTAP	5.02e-07	0.330376
KB-1572G7.2	WTAP	5.02e-07	0.330378
NCBP2-AS1	METTL3	5e-07	0.330443
ARID4B-IT1	YTHDC2	4.99e-07	0.330457
CASC7	YTHDC1	4.96e-07	0.330538
SPACA6P-AS	IGF2BP1	4.94e-07	0.330584
RP4-798A10.2	FMR1	4.9e-07	0.330668
AC009120.6	METTL14	4.88e-07	0.330723
RP11-411B10.2	METTL3	4.84e-07	0.330815
SEC24B-AS1	METTL14	4.84e-07	0.330819
RP11-753H16.3	WTAP	4.83e-07	0.330839
CTA-445C9.15	WTAP	4.78e-07	0.330978
CTD-3138B18.6	YTHDC1	4.72e-07	0.33113
WDFY3-AS2	FMR1	4.67e-07	0.331252
RP11-382A20.7	YTHDC1	4.65e-07	0.331293
ZDHHC20-IT1	YTHDC2	4.64e-07	0.331315
RP11-757F18.5	IGF2BP1	4.6e-07	0.331431
RP11-258C19.7	HNRNPA2B1	4.58e-07	0.331465
LINC00339	YTHDF2	4.55e-07	0.331551
RP5-935K16.1	YTHDC1	4.54e-07	0.331568
SNHG14	KIAA1429	4.52e-07	0.331634
RP11-574K11.28	WTAP	4.52e-07	0.331636
RP11-226L15.5	CBLL1	4.52e-07	0.331641
RP11-572O17.1	HNRNPA2B1	4.51e-07	0.331658
RP11-421L21.3	HNRNPA2B1	4.51e-07	0.331661
RP11-10L12.4	METTL14	4.45e-07	0.331826
RP11-677I18.3	METTL14	4.44e-07	0.33184
PSMD6-AS2	YTHDC2	4.44e-07	0.331855
RP11-55K13.1	FMR1	4.43e-07	0.331883
RP11-346I3.4	METTL3	4.41e-07	0.331938
AC005104.3	YTHDC2	4.38e-07	0.331994
CTD-2223O18.1	ALKBH5	4.35e-07	0.332075
AP001469.9	LRPPRC	4.34e-07	0.332127
UBXN8	KIAA1429	4.32e-07	0.332177
AF230666.2	FMR1	4.32e-07	0.332182
FMR1-IT1	METTL14	4.29e-07	0.332241
HOXD-AS2	ALKBH5	4.29e-07	0.33225
AF129075.5	YTHDC2	4.29e-07	0.33226
RP11-389C8.3	METTL14	4.27e-07	0.332294
RP3-388E23.2	WTAP	4.26e-07	0.332321
CTC-325H20.4	WTAP	4.24e-07	0.332386
AC010525.4	HNRNPA2B1	4.22e-07	0.332438
RP11-16P6.1	YTHDC1	4.2e-07	0.332504
RP11-798G7.5	YTHDC2	4.19e-07	0.332529
RP11-504P24.4	FMR1	4.18e-07	0.332571
RP11-395I14.2	YTHDC1	4.17e-07	0.332589
CTD-2527I21.14	WTAP	4.17e-07	0.33259
RP11-16E18.3	HNRNPC	4.16e-07	0.332603
RP11-1020A11.1	YTHDC1	4.14e-07	0.33266
RP13-36G14.4	YTHDC1	4.14e-07	0.332663
CTD-3105H18.13	YTHDC1	4.13e-07	0.332708
SEC24B-AS1	YTHDC1	4.12e-07	0.332723
RP11-166B2.3	YTHDC2	4.08e-07	0.332844
RP11-469M7.1	WTAP	4.06e-07	0.33289
CTC-448F2.4	FMR1	4.06e-07	0.332904
RP1-68D18.4	FMR1	4.04e-07	0.332975
RP11-669E14.6	WTAP	4.02e-07	0.33302
RP11-1020A11.1	HNRNPA2B1	4.02e-07	0.333027
RP11-552M11.4	RBM15	4e-07	0.333064
RP11-121C2.2	METTL14	4e-07	0.33309
RP3-329A5.8	YTHDC2	3.97e-07	0.333178
RP11-133K1.6	LRPPRC	3.96e-07	0.333193
RP1-39G22.7	WTAP	3.96e-07	0.333205
CTD-2325P2.3	FMR1	3.94e-07	0.33326
RP11-429J17.2	METTL3	3.9e-07	0.333379
RP11-343L5.2	YTHDC2	3.87e-07	0.333456
FTX	KIAA1429	3.86e-07	0.333498
RP11-592B15.3	YTHDC2	3.85e-07	0.333532
AC002310.12	METTL3	3.85e-07	0.333539
RP5-1068E13.7	FMR1	3.85e-07	0.33354
AC007038.7	CBLL1	3.84e-07	0.333545
RP11-57H12.5	RBM15	3.84e-07	0.333553
AC010976.2	YTHDC2	3.84e-07	0.333558
AC096579.7	WTAP	3.83e-07	0.333581
RP11-336K24.12	WTAP	3.83e-07	0.333595
EPHA1-AS1	WTAP	3.78e-07	0.333738
PSMD5-AS1	METTL14	3.78e-07	0.333747
RP11-173P15.7	YTHDF3	3.77e-07	0.333761
AC006116.24	YTHDF3	3.76e-07	0.333813
HNRNPU-AS1	RBM15	3.75e-07	0.333822
RP11-23N2.4	YTHDC2	3.73e-07	0.333905
MALAT1	WTAP	3.69e-07	0.334038
RP11-195B17.1	CBLL1	3.66e-07	0.334121
RP11-77H9.2	METTL3	3.64e-07	0.3342
LINC00384	WTAP	3.62e-07	0.334243
RP5-1047A19.4	FMR1	3.6e-07	0.334322
KB-1572G7.3	WTAP	3.6e-07	0.334326
MIR1587	WTAP	3.58e-07	0.334375
MIR4453	YTHDC1	3.58e-07	0.334381
RP11-159F24.3	METTL14	3.57e-07	0.334403
RP11-207C16.4	WTAP	3.57e-07	0.334412
AC104135.4	RBM15	3.57e-07	0.334419
RP11-140I16.3	YTHDC1	3.57e-07	0.33442
RP11-53O19.3	FMR1	3.57e-07	0.334428
RP11-420A23.1	METTL14	3.56e-07	0.334459
RP11-215P8.3	YTHDC2	3.55e-07	0.334467
RAD51-AS1	HNRNPA2B1	3.55e-07	0.334471
LINC00969	FMR1	3.55e-07	0.33448
RP11-283I3.6	WTAP	3.55e-07	0.334481
IFNG-AS1	WTAP	3.53e-07	0.334554
NOP14-AS1	RBM15B	3.52e-07	0.334564
RP11-50B3.4	METTL14	3.5e-07	0.334641
RP11-264B17.2	METTL3	3.48e-07	0.334725
RP11-617D20.1	FMR1	3.46e-07	0.33477
RP11-366L20.3	IGF2BP1	3.45e-07	0.334806
RP11-122G18.8	YTHDC1	3.43e-07	0.334898
RP5-1047A19.4	YTHDC2	3.41e-07	0.334963
LINC00094	RBM15B	3.39e-07	0.335011
AC007392.4	IGF2BP1	3.39e-07	0.33503
RP11-504P24.4	YTHDC1	3.38e-07	0.335056
RP11-79P5.9	METTL3	3.37e-07	0.335089
AC092301.3	METTL3	3.36e-07	0.33512
RP11-298J20.4	RBM15	3.34e-07	0.335212
CTD-2086O20.3	METTL14	3.32e-07	0.335274
UBXN8	CBLL1	3.31e-07	0.335285
CTC-524C5.2	FMR1	3.27e-07	0.335432
RP11-42O15.3	YTHDF2	3.27e-07	0.335448
RP11-480A16.1	METTL3	3.26e-07	0.335496
RP4-777O23.2	CBLL1	3.24e-07	0.335568
RP11-110H1.4	FMR1	3.21e-07	0.335646
RP11-347I19.8	YTHDC2	3.21e-07	0.335659
RP11-797D24.3	YTHDC1	3.19e-07	0.335737
CTC-559E9.8	FMR1	3.18e-07	0.335767
AC013394.2	WTAP	3.18e-07	0.335781
RP11-689B22.2	WTAP	3.16e-07	0.33585
CTB-31O20.2	HNRNPA2B1	3.16e-07	0.335855
LINC00265	CBLL1	3.16e-07	0.335856
LL0XNC01-237H1.2	METTL14	3.14e-07	0.335911
RP11-804H8.6	FMR1	3.12e-07	0.335982
RP11-126O1.4	WTAP	3.12e-07	0.335984
RP11-285J16.1	METTL3	3.12e-07	0.335991
AC005062.2	LRPPRC	3.11e-07	0.336033
RP11-1109F11.3	YTHDC1	3.11e-07	0.336034
RP5-1165K10.2	CBLL1	3.11e-07	0.336042
POLR2J4	CBLL1	3.09e-07	0.336109
CTA-204B4.2	YTHDC1	3.07e-07	0.336191
RP11-488L18.8	METTL14	3.05e-07	0.336247
RP11-700J17.1	YTHDC2	3.05e-07	0.336259
XXbac-BPGBPG55C20.2	YTHDC2	3.05e-07	0.336266
RAD21-AS1	KIAA1429	3.03e-07	0.336329
HCG18	FMR1	3.02e-07	0.336373
RP11-613M10.6	YTHDC1	3.02e-07	0.336374
TMEM161B-AS1	YTHDC1	3.02e-07	0.336379
RP5-855D21.3	HNRNPA2B1	3.01e-07	0.336397
AC004893.11	METTL3	3.01e-07	0.336417
RP11-61I13.3	FMR1	3.01e-07	0.33642
RP11-504P24.6	YTHDC1	2.99e-07	0.336468
RP11-285J16.1	FMR1	2.99e-07	0.336469
AD000090.2	METTL3	2.99e-07	0.336477
SNHG12	YTHDC1	2.96e-07	0.33662
SNORD87	FMR1	2.95e-07	0.336639
RP1-266L20.9	FMR1	2.94e-07	0.336674
RP11-563J2.2	WTAP	2.93e-07	0.336717
KB-431C1.4	KIAA1429	2.93e-07	0.336731
RP11-14I17.3	WTAP	2.91e-07	0.33679
RP11-220I1.1	WTAP	2.91e-07	0.336815
RP11-769O8.3	YTHDC2	2.88e-07	0.336922
RP11-546K22.3	YTHDF3	2.88e-07	0.336922
COX10-AS1	HNRNPA2B1	2.88e-07	0.336931
AC016644.1	YTHDC2	2.88e-07	0.336933
RP11-57H12.5	YTHDC2	2.86e-07	0.337019
RP11-34P13.8	FMR1	2.84e-07	0.337084
RP11-575A19.2	WTAP	2.82e-07	0.337169
RP5-1074L1.4	FMR1	2.82e-07	0.33717
RP11-242D8.1	METTL14	2.82e-07	0.337174
RSBN1L-AS1	KIAA1429	2.81e-07	0.337202
RP5-855D21.2	YTHDC1	2.8e-07	0.337237
GABPB1-AS1	YTHDC1	2.79e-07	0.337279
CTD-2012J19.3	RBM15	2.77e-07	0.337355
LIPE-AS1	YTHDC1	2.77e-07	0.337371
RP11-535C21.3	YTHDC1	2.77e-07	0.337378
CTD-2026D20.2	YTHDC1	2.76e-07	0.337407
RP11-264I13.2	YTHDC2	2.76e-07	0.33743
AP002954.3	YTHDC2	2.76e-07	0.337438
RP5-1061H20.4	KIAA1429	2.74e-07	0.337484
LINC01024	METTL14	2.74e-07	0.337499
HCG11	YTHDF3	2.73e-07	0.337529
LINC00422	FMR1	2.73e-07	0.337555
RP11-129K12.4	YTHDC1	2.71e-07	0.337622
LINC00657	YTHDF1	2.7e-07	0.33768
RP11-95I16.2	METTL3	2.7e-07	0.337681
RP11-248J18.3	FMR1	2.69e-07	0.337712
LINC00657	CBLL1	2.69e-07	0.337715
RP11-390K5.6	YTHDC1	2.68e-07	0.337763
CTB-31O20.4	YTHDC2	2.65e-07	0.337888
RP11-798G7.6	YTHDC1	2.65e-07	0.337892
AC073254.1	METTL14	2.64e-07	0.337946
RP11-680F8.1	IGF2BP1	2.63e-07	0.337975
RP11-504P24.6	FMR1	2.63e-07	0.337989
GPC6-AS2	IGF2BP1	2.61e-07	0.338051
FTX	LRPPRC	2.61e-07	0.338058
RP6-206I17.3	KIAA1429	2.6e-07	0.338106
CTD-2002H8.2	RBM15	2.58e-07	0.338179
RP11-359B12.2	LRPPRC	2.57e-07	0.338261
ZNF888	YTHDC1	2.55e-07	0.338321
AC106801.1	WTAP	2.54e-07	0.338385
RP11-165J3.6	YTHDC2	2.54e-07	0.338391
AC007362.3	METTL14	2.53e-07	0.338413
RP11-33B1.4	YTHDC1	2.51e-07	0.338532
RP5-1042K10.13	YTHDC2	2.49e-07	0.338613
RP11-582J16.4	WTAP	2.49e-07	0.338623
RP11-175O19.4	WTAP	2.48e-07	0.338651
RP11-379F4.7	METTL14	2.47e-07	0.338703
LINC01004	HNRNPA2B1	2.46e-07	0.338733
RP11-498E2.7	LRPPRC	2.45e-07	0.338787
AF129075.5	WTAP	2.45e-07	0.338799
RP11-661C3.2	FMR1	2.43e-07	0.338872
RP11-206L10.2	FMR1	2.42e-07	0.338952
CTC-325H20.4	YTHDC1	2.42e-07	0.338957
AC007038.7	FMR1	2.4e-07	0.339017
JPX	YTHDC1	2.39e-07	0.339075
MIR142	WTAP	2.39e-07	0.33909
RP1-90L6.2	YTHDC1	2.38e-07	0.339136
RP11-182I10.3	FMR1	2.37e-07	0.339181
NADK2-AS1	YTHDC2	2.37e-07	0.339185
AC022154.7	METTL14	2.34e-07	0.339306
RP11-119D9.1	WTAP	2.34e-07	0.339332
RP11-276E17.2	WTAP	2.33e-07	0.339392
AC092580.4	WTAP	2.3e-07	0.339515
CTD-2619J13.17	KIAA1429	2.3e-07	0.339532
AC025171.1	WTAP	2.3e-07	0.339533
RP11-375I20.6	METTL3	2.25e-07	0.339799
MIR302B	YTHDC1	2.23e-07	0.339876
RP11-228B15.4	WTAP	2.23e-07	0.339885
RP11-130L8.1	YTHDC1	2.21e-07	0.339993
RP11-430C7.5	WTAP	2.2e-07	0.340027
RP1-142L7.9	IGF2BP1	2.19e-07	0.340103
CTD-2587M2.1	YTHDC2	2.18e-07	0.340137
RP11-989F5.1	METTL14	2.17e-07	0.340192
MCM3AP-AS1	LRPPRC	2.17e-07	0.340209
RP11-168O16.1	KIAA1429	2.16e-07	0.340239
RP11-523H24.3	FMR1	2.14e-07	0.340375
AC097662.2	LRPPRC	2.13e-07	0.340414
RP11-499P20.2	METTL3	2.12e-07	0.340453
RP11-203B9.4	HNRNPA2B1	2.12e-07	0.340463
CTD-2116N20.1	RBM15	2.11e-07	0.34052
AP001469.7	YTHDC1	2.11e-07	0.340528
RP11-97O12.7	FMR1	2.11e-07	0.340532
COX10-AS1	METTL3	2.11e-07	0.340539
RP5-1047A19.4	LRPPRC	2.11e-07	0.340543
LL22NC03-2H8.5	HNRNPA2B1	2.09e-07	0.340602
LINC00938	YTHDC1	2.09e-07	0.340614
RP11-384K6.6	YTHDC1	2.09e-07	0.340634
RP11-38L15.2	METTL14	2.09e-07	0.340642
RAMP2-AS1	KIAA1429	2.09e-07	0.340653
RP4-742J24.2	FMR1	2.08e-07	0.340674
RP11-10N23.2	YTHDF3	2.08e-07	0.340685
RP11-303E16.5	FTO	2.07e-07	0.340716
RP11-159F24.3	WTAP	2.07e-07	0.340759
SNHG6	YTHDF3	2.06e-07	0.340777
RP11-563E2.2	YTHDC2	2.06e-07	0.340788
GNG12-AS1	METTL14	2.06e-07	0.340811
CTD-3092A11.2	YTHDC2	2.05e-07	0.340855
GUSBP11	WTAP	2.03e-07	0.340973
GUSBP11	HNRNPA2B1	2.01e-07	0.341065
LINC00115	HNRNPA2B1	1.99e-07	0.341188
TRAM2-AS1	METTL14	1.97e-07	0.34128
SNHG1	METTL3	1.97e-07	0.341309
PCOLCE-AS1	IGF2BP1	1.95e-07	0.341436
MIR17HG	HNRNPA2B1	1.94e-07	0.341454
AL589743.1	LRPPRC	1.93e-07	0.341516
MIRLET7DHG	FMR1	1.92e-07	0.341571
AF131215.2	YTHDC1	1.91e-07	0.341663
AC013394.2	YTHDC2	1.9e-07	0.341696
RP11-281P23.2	YTHDF1	1.9e-07	0.341731
CTD-2086O20.3	FMR1	1.88e-07	0.341864
ZEB2-AS1	HNRNPA2B1	1.87e-07	0.341907
RP11-220I1.1	KIAA1429	1.87e-07	0.341914
RP11-225B17.2	HNRNPA2B1	1.86e-07	0.341942
RP11-119F7.5	HNRNPA2B1	1.85e-07	0.342
AC005076.5	CBLL1	1.85e-07	0.342011
RP11-156E6.1	YTHDF3	1.85e-07	0.342046
LINC00641	YTHDC1	1.83e-07	0.34212
RP11-29B2.5	YTHDC1	1.83e-07	0.342169
UGDH-AS1	METTL14	1.82e-07	0.342185
RP11-517B11.7	YTHDF3	1.82e-07	0.34224
RP11-509J21.3	WTAP	1.81e-07	0.342242
RP11-247L20.4	FMR1	1.81e-07	0.342272
RP4-769N13.6	KIAA1429	1.8e-07	0.34234
RP11-385F5.5	HNRNPC	1.8e-07	0.342349
ZNF888	KIAA1429	1.8e-07	0.342358
RP11-923I11.4	IGF2BP1	1.78e-07	0.342439
KB-1507C5.4	WTAP	1.78e-07	0.342441
RP11-890B15.3	YTHDC2	1.78e-07	0.342448
CTC-550B14.7	CBLL1	1.74e-07	0.3427
RP11-457M11.5	FMR1	1.73e-07	0.342778
RP11-843P14.1	YTHDC1	1.72e-07	0.34285
RP11-406H21.2	METTL3	1.71e-07	0.342934
RP11-119F19.2	METTL14	1.7e-07	0.342958
RP11-322D14.2	WTAP	1.7e-07	0.342999
NEAT1	FMR1	1.68e-07	0.343119
ZBTB40-IT1	YTHDC2	1.67e-07	0.343217
RP4-769N13.6	CBLL1	1.66e-07	0.343243
CTD-2140G10.2	IGF2BP1	1.66e-07	0.343264
FAM13A-AS1	WTAP	1.65e-07	0.343316
CTD-2555K7.2	METTL3	1.65e-07	0.343348
CTD-3220F14.2	YTHDC2	1.64e-07	0.343368
RP11-258C19.7	YTHDC1	1.64e-07	0.343406
RP11-408A13.4	YTHDC1	1.63e-07	0.343435
RP11-242D8.1	FMR1	1.63e-07	0.343448
RP3-368A4.6	METTL14	1.63e-07	0.343465
RP11-264B17.2	WTAP	1.62e-07	0.343504
RP11-50B3.4	YTHDC1	1.61e-07	0.343607
MIR146A	METTL14	1.6e-07	0.343669
RP11-359J14.2	FMR1	1.57e-07	0.343924
RP11-264B14.2	HNRNPC	1.56e-07	0.343937
RP11-118M9.3	YTHDC1	1.56e-07	0.343943
RP11-727A23.4	YTHDC2	1.56e-07	0.343996
THAP9-AS1	METTL14	1.55e-07	0.344003
AC026150.8	YTHDC2	1.54e-07	0.344137
CTB-92J24.2	HNRNPC	1.53e-07	0.344163
RP11-175O19.4	HNRNPA2B1	1.52e-07	0.344244
RP11-272P10.2	YTHDF3	1.52e-07	0.344268
RP11-468H14.2	YTHDC1	1.5e-07	0.344382
AC005104.3	HNRNPA2B1	1.48e-07	0.344558
RP11-108P20.1	FMR1	1.48e-07	0.344571
AC073254.1	FMR1	1.47e-07	0.344624
CTB-41I6.2	WTAP	1.47e-07	0.344664
KB-1572G7.2	HNRNPA2B1	1.46e-07	0.344712
RP4-717I23.3	FMR1	1.46e-07	0.344731
RP1-193H18.2	YTHDC1	1.45e-07	0.344776
AC005104.3	WTAP	1.45e-07	0.344809
ERI3-IT1	YTHDC1	1.44e-07	0.344906
AP001055.6	WTAP	1.43e-07	0.344927
CRNDE	FMR1	1.43e-07	0.344939
RP11-977G19.12	CBLL1	1.41e-07	0.34512
RP11-390K5.6	YTHDC2	1.39e-07	0.345277
RP11-48B3.3	LRPPRC	1.39e-07	0.345278
RP11-159D12.2	RBM15	1.39e-07	0.345284
AC116366.6	YTHDC2	1.39e-07	0.345302
RP5-1139B12.4	YTHDC1	1.39e-07	0.345309
RP11-894P9.1	YTHDC1	1.38e-07	0.345332
CTD-2536I1.1	WTAP	1.38e-07	0.345363
RP11-390B4.5	METTL3	1.38e-07	0.345389
RP11-122G18.5	LRPPRC	1.37e-07	0.345455
RP11-498D10.5	WTAP	1.36e-07	0.345502
LINC00861	WTAP	1.36e-07	0.345513
RP11-349A22.5	YTHDC2	1.36e-07	0.34553
LINC00961	IGF2BP1	1.35e-07	0.345589
RP11-488L18.10	YTHDC2	1.35e-07	0.345594
RP11-483C6.1	IGF2BP1	1.35e-07	0.345601
RP11-82L18.2	IGF2BP1	1.35e-07	0.345612
RP11-272P10.2	LRPPRC	1.35e-07	0.34564
RP11-262H14.1	IGF2BP1	1.34e-07	0.345648
AC017002.1	WTAP	1.34e-07	0.345711
RP11-340I6.7	LRPPRC	1.33e-07	0.345782
RP11-264B17.2	FMR1	1.32e-07	0.345812
RP11-250B2.6	WTAP	1.32e-07	0.34582
U91328.22	YTHDC1	1.32e-07	0.345827
AP001432.14	METTL3	1.32e-07	0.345866
TBC1D3P1-DHX40P1	FMR1	1.31e-07	0.345968
AP000692.9	WTAP	1.3e-07	0.346045
RP11-1006G14.4	FMR1	1.29e-07	0.346109
CTD-2260A17.1	YTHDC2	1.27e-07	0.346254
RP11-661C3.2	METTL14	1.27e-07	0.346325
CTD-2196E14.4	YTHDF3	1.26e-07	0.346357
CTC-429P9.5	FMR1	1.26e-07	0.346362
RP11-592B15.3	FMR1	1.26e-07	0.346386
RP11-2B6.2	FMR1	1.25e-07	0.346424
RP11-170N16.3	METTL14	1.25e-07	0.346442
GHRLOS	WTAP	1.25e-07	0.346449
RP11-488L18.10	YTHDC1	1.24e-07	0.346554
AC007126.1	YTHDF1	1.24e-07	0.346564
RP11-356O9.1	METTL3	1.24e-07	0.346567
AC009336.24	ALKBH5	1.21e-07	0.346821
NADK2-AS1	FMR1	1.2e-07	0.346885
RP11-121C2.2	YTHDC1	1.2e-07	0.346928
RP5-1180C10.2	FMR1	1.2e-07	0.346965
RP11-166B2.8	HNRNPA2B1	1.2e-07	0.346971
TBC1D3P1-DHX40P1	YTHDC2	1.19e-07	0.346994
RP11-212P7.2	RBM15B	1.19e-07	0.347056
AP003774.1	WTAP	1.18e-07	0.347147
RP11-354M20.3	YTHDC2	1.17e-07	0.347185
RP5-1074L1.4	YTHDC1	1.17e-07	0.347213
LINC00894	FMR1	1.17e-07	0.347227
RP11-676J12.4	METTL3	1.17e-07	0.34725
BDNF-AS	YTHDC1	1.17e-07	0.347252
RP11-7F18.2	YTHDF3	1.16e-07	0.347267
RP4-789D17.5	HNRNPA2B1	1.16e-07	0.347283
RP1-266L20.2	ELAVL1	1.16e-07	0.347336
RP11-34P13.7	METTL14	1.16e-07	0.347345
RP11-727A23.4	FMR1	1.14e-07	0.347468
CTB-118N6.3	YTHDC2	1.13e-07	0.347559
RP11-180N14.1	WTAP	1.13e-07	0.347589
RP11-10C24.1	METTL14	1.13e-07	0.347622
TAPT1-AS1	METTL3	1.12e-07	0.347671
ERI3-IT1	FMR1	1.12e-07	0.347681
RP11-31F15.2	YTHDC1	1.1e-07	0.347904
CTD-2006C1.12	YTHDC2	1.1e-07	0.347941
RP11-549J18.1	YTHDC2	1.09e-07	0.348038
RP11-78O7.2	WTAP	1.09e-07	0.348038
RP11-563E2.2	YTHDC1	1.09e-07	0.348047
RP11-348N5.7	FMR1	1.08e-07	0.348095
CTD-2320G14.2	METTL3	1.08e-07	0.348126
RP11-108P20.3	WTAP	1.07e-07	0.348164
RP1-228H13.5	IGF2BP1	1.07e-07	0.348207
ZNF518A	METTL14	1.06e-07	0.348281
LINC00528	WTAP	1.06e-07	0.348308
RP11-258C19.7	FMR1	1.05e-07	0.348433
AP000525.9	LRPPRC	1.05e-07	0.348456
RP11-539L10.2	WTAP	1.05e-07	0.348468
AC092594.1	METTL14	1.03e-07	0.348667
RP11-696N14.1	METTL3	1.02e-07	0.348702
CTA-204B4.2	KIAA1429	1.02e-07	0.348704
LL0XNC01-237H1.2	KIAA1429	1.02e-07	0.348798
GS1-251I9.4	FMR1	1.01e-07	0.348864
RP3-430N8.10	FMR1	1.01e-07	0.3489
MIR146A	YTHDC2	1e-07	0.348917
LINC00630	KIAA1429	1e-07	0.348948
RP11-231L11.3	FMR1	1e-07	0.348949
LINC00662	YTHDF3	9.95e-08	0.349016
FTO-IT1	FTO	9.91e-08	0.349066
RP11-3P17.4	HNRNPC	9.77e-08	0.349226
TRAF3IP2-AS1	YTHDC2	9.63e-08	0.349391
GMDS-AS1	FMR1	9.6e-08	0.34942
RP11-57H12.5	METTL14	9.59e-08	0.349433
RP11-762H8.1	FMR1	9.58e-08	0.349446
RP11-108P20.3	FMR1	9.56e-08	0.349469
RP11-34P13.13	YTHDC1	9.54e-08	0.349493
RP4-714D9.5	FMR1	9.54e-08	0.349495
RP11-592B15.3	RBM15	9.5e-08	0.349537
RP11-517B11.7	KIAA1429	9.49e-08	0.349554
RP11-264B17.2	METTL14	9.45e-08	0.3496
AC004463.6	METTL3	9.4e-08	0.349652
RP11-621L6.2	LRPPRC	9.36e-08	0.349701
RP11-441O15.3	YTHDC1	9.28e-08	0.349797
CTC-339F2.2	METTL14	9.28e-08	0.3498
RP11-698N11.4	CBLL1	9.25e-08	0.349827
CTC-487M23.7	YTHDC2	9.25e-08	0.34983
RP11-47L3.1	WTAP	9.24e-08	0.349847
AP001372.2	METTL14	9.2e-08	0.349892
LINC01036	IGF2BP1	9.02e-08	0.350108
AC005740.6	YTHDC2	8.97e-08	0.350169
MAPKAPK5-AS1	HNRNPA2B1	8.97e-08	0.350178
AC004893.11	CBLL1	8.97e-08	0.35018
KB-1460A1.5	KIAA1429	8.92e-08	0.350236
RP11-398K22.12	WTAP	8.83e-08	0.35035
RP3-430N8.11	FMR1	8.82e-08	0.350361
GNG12-AS1	ZC3H13	8.8e-08	0.350382
ALKBH3-AS1	FMR1	8.77e-08	0.350431
RP11-129K12.1	YTHDC1	8.75e-08	0.350449
RP11-141B14.1	YTHDC1	8.75e-08	0.350454
THAP9-AS1	LRPPRC	8.66e-08	0.350566
MORF4L2-AS1	METTL3	8.64e-08	0.350586
FAM211A-AS1	HNRNPC	8.56e-08	0.350691
RP11-159F24.3	FMR1	8.56e-08	0.350695
IL10RB-AS1	WTAP	8.48e-08	0.350792
RP11-400L8.2	YTHDC2	8.38e-08	0.350922
RP11-248G5.8	YTHDC1	8.32e-08	0.351007
RP11-141B14.1	METTL14	8.31e-08	0.351016
CTD-2371O3.2	HNRNPA2B1	8.3e-08	0.35103
RP11-166O4.6	FMR1	8.14e-08	0.351251
KB-1572G7.2	YTHDC2	8.12e-08	0.351274
TBC1D3P1-DHX40P1	LRPPRC	7.93e-08	0.351542
RP5-994D16.9	YTHDC2	7.91e-08	0.351564
AC018766.5	HNRNPA2B1	7.87e-08	0.351623
DHRS4-AS1	METTL14	7.8e-08	0.351724
ACAP2-IT1	YTHDC2	7.77e-08	0.351761
CTC-559E9.5	FMR1	7.77e-08	0.35177
RP11-108P20.1	WTAP	7.68e-08	0.351887
RP11-973H7.4	WTAP	7.67e-08	0.351912
LINC00843	RBM15	7.59e-08	0.352027
HNRNPU-AS1	FMR1	7.57e-08	0.352053
RP4-800J21.3	WTAP	7.56e-08	0.352065
AC100830.5	METTL14	7.51e-08	0.352141
AC084018.1	HNRNPA2B1	7.42e-08	0.352272
RP11-206L10.3	METTL14	7.33e-08	0.352405
XXbac-BPGBPG55C20.2	METTL14	7.31e-08	0.352432
RP11-158K1.3	METTL14	7.29e-08	0.352467
CTB-31O20.9	METTL3	7.15e-08	0.352679
AC007038.7	METTL14	7.15e-08	0.352682
RP11-586K2.1	KIAA1429	7.08e-08	0.352782
DTX2P1-UPK3BP1-PMS2P11	CBLL1	7.04e-08	0.352851
RP11-464F9.1	YTHDC2	7.03e-08	0.352868
RP11-415F23.3	FMR1	6.96e-08	0.352978
CTD-2006H14.2	HNRNPA2B1	6.87e-08	0.353116
BDNF-AS	FMR1	6.83e-08	0.353191
LINC01024	FMR1	6.8e-08	0.353232
RP11-206L10.9	FMR1	6.77e-08	0.353283
AC083949.1	WTAP	6.77e-08	0.353284
RP11-333E1.1	YTHDC1	6.74e-08	0.353336
RP11-798G7.8	YTHDC2	6.73e-08	0.353348
HCG18	METTL14	6.6e-08	0.353559
RP11-698N11.4	YTHDC2	6.59e-08	0.353584
AP001056.1	WTAP	6.58e-08	0.353602
GS1-174L6.4	ZC3H13	6.47e-08	0.353775
RP11-361K17.2	YTHDC1	6.39e-08	0.353923
AL589743.1	KIAA1429	6.35e-08	0.353989
STX18-AS1	METTL14	6.34e-08	0.354004
RP3-368A4.5	YTHDC2	6.32e-08	0.354033
CTC-365E16.1	YTHDC1	6.3e-08	0.354074
MIR22HG	WTAP	6.28e-08	0.354098
CTC-524C5.2	YTHDC1	6.22e-08	0.354205
RP11-91J19.4	FMR1	6e-08	0.354605
RP11-527F13.1	WTAP	5.99e-08	0.354618
LINC00412	YTHDC1	5.95e-08	0.354687
RP11-328M4.2	LRPPRC	5.95e-08	0.354696
ZNF888	YTHDF3	5.89e-08	0.354814
RP11-488C13.5	METTL3	5.88e-08	0.35483
AC010976.2	CBLL1	5.83e-08	0.354917
LINC00311	IGF2BP1	5.81e-08	0.354951
CTC-428G20.2	YTHDC1	5.75e-08	0.355066
TUG1	KIAA1429	5.72e-08	0.355123
RP11-355O1.11	YTHDC2	5.7e-08	0.355164
RP11-2H3.6	YTHDC1	5.69e-08	0.355188
RP11-498D10.5	YTHDC2	5.65e-08	0.355269
AC007038.7	YTHDC2	5.64e-08	0.355279
RP11-498P14.3	YTHDC2	5.62e-08	0.355311
RP11-798G7.6	WTAP	5.62e-08	0.355319
CTD-3222D19.7	YTHDC1	5.6e-08	0.355364
RP11-701H24.10	KIAA1429	5.59e-08	0.355371
ZRANB2-AS2	LRPPRC	5.57e-08	0.355424
RP11-498E2.7	YTHDC2	5.57e-08	0.355424
RP11-37B2.1	YTHDF3	5.56e-08	0.355436
DIO2-AS1	METTL3	5.5e-08	0.355558
SNORA71B	YTHDF1	5.48e-08	0.355588
RP5-1057J7.6	YTHDC2	5.48e-08	0.355601
RP11-840I19.5	WTAP	5.45e-08	0.35566
RP5-1028K7.2	WTAP	5.41e-08	0.355731
PSMD6-AS2	YTHDC1	5.41e-08	0.355736
TMCC1-AS1	KIAA1429	5.4e-08	0.355747
RP5-855D21.3	YTHDC1	5.4e-08	0.355755
PWAR6	KIAA1429	5.38e-08	0.355787
AC009133.12	WTAP	5.35e-08	0.355858
RP11-389C8.3	YTHDC2	5.33e-08	0.3559
RP11-572M11.4	ZC3H13	5.31e-08	0.355944
RP11-122G18.5	KIAA1429	5.21e-08	0.356145
RP11-696N14.1	YTHDC1	5.2e-08	0.356159
MIR181A1HG	IGF2BP1	5.19e-08	0.356188
C1orf132	WTAP	5.11e-08	0.356344
NNT-AS1	YTHDC2	5.1e-08	0.356368
RP11-552M11.8	YTHDC1	5.09e-08	0.356396
AP001469.9	YTHDC1	5.07e-08	0.356438
RP5-855D21.3	FMR1	5.04e-08	0.356513
RP11-355O1.11	CBLL1	4.96e-08	0.356679
RP5-1057J7.6	FMR1	4.93e-08	0.356737
LINC00161	WTAP	4.91e-08	0.356783
RP11-473I1.5	YTHDF3	4.87e-08	0.356888
CTC-448F2.4	YTHDC2	4.85e-08	0.356913
CTD-2227E11.1	HNRNPA2B1	4.8e-08	0.357034
CTD-2583A14.8	HNRNPA2B1	4.78e-08	0.357068
RP5-1092A3.4	WTAP	4.77e-08	0.357097
RP11-574K11.29	WTAP	4.7e-08	0.35726
RP11-617D20.1	YTHDC1	4.68e-08	0.357319
RP11-586K2.1	IGF2BP1	4.67e-08	0.35733
MIR17HG	LRPPRC	4.65e-08	0.357377
LINC00299	WTAP	4.64e-08	0.357404
RP11-474I16.8	YTHDC1	4.63e-08	0.357421
CTD-2127H9.1	IGF2BP1	4.59e-08	0.357515
RP11-147L13.8	WTAP	4.55e-08	0.357613
ALG13-AS1	YTHDC1	4.52e-08	0.357681
AC010976.2	HNRNPA2B1	4.5e-08	0.357734
CTA-445C9.14	METTL3	4.4e-08	0.357971
[truncated: 755 more rows]

## Sheet: CCLE dataset
lncRNA and M6A genes' correlated pairs in CCLE dataset (P<0.05,|R|>0.3)
lncRNA	m6Agene	P	R
RP11-310I24.1	FTO	1.64e-05	-0.637971
AC003956.1	METTL14	2.92e-05	-0.623248
NAMA	FTO	7.83e-05	-0.596143
RP11-335E6.3	FTO	8.75e-05	-0.592957
RP11-225N10.1	FTO	0.000105923	-0.587342
RP11-335L23.5	YTHDC2	0.000118803	-0.583925
RP11-252C15.1	FTO	0.000140011	-0.578966
RP11-680F8.3	LRPPRC	0.000146279	-0.57763
RP11-245P10.4	YTHDC2	0.000170512	-0.572909
RP11-132M7.3	YTHDF1	0.000180896	-0.571069
CTD-2545M3.8	HNRNPA2B1	0.000200088	-0.567904
RP4-803J11.2	METTL14	0.000206046	-0.566978
UBXN7-AS1	YTHDC2	0.000211965	-0.56608
RP11-367B6.2	FTO	0.000233081	-0.563053
CTC-241F20.4	FTO	0.000253107	-0.560402
RP11-333J10.3	FTO	0.000267324	-0.558631
RP11-343J3.2	FTO	0.000269255	-0.558397
RP11-83N9.5	WTAP	0.000270971	-0.558191
RP6-74O6.6	LRPPRC	0.000280966	-0.55701
RP11-213H15.4	YTHDF1	0.000303768	-0.554452
RP11-498C9.12	WTAP	0.000311541	-0.553619
LINC00920	METTL3	0.000388716	-0.546229
RP11-439K3.1	FTO	0.000395743	-0.545623
LUCAT1	YTHDF1	0.000400276	-0.545238
CTD-2380F24.1	FTO	0.000410649	-0.544369
RP11-306I1.2	METTL14	0.000420042	-0.5436
CTD-2017D11.1	METTL14	0.000430706	-0.542745
RP11-307P5.1	METTL3	0.000451493	-0.541131
RP5-968J1.1	YTHDC1	0.000453414	-0.540985
KCNQ5-IT1	FTO	0.000462987	-0.540267
RP11-92B11.3	HNRNPC	0.00046434	-0.540167
CTB-118N6.2	METTL14	0.000515057	-0.536578
NCOA7-AS1	FTO	0.000532333	-0.535427
LINC00518	WTAP	0.000553906	-0.534036
AL928768.3	FTO	0.000591765	-0.531708
RP11-124N2.1	HNRNPC	0.000600165	-0.53121
RP11-680F8.3	YTHDC2	0.00061215	-0.530509
RP11-686O6.1	FMR1	0.000637573	-0.529062
RP11-276H19.1	YTHDC2	0.000643641	-0.528725
RP4-813F11.4	HNRNPC	0.000645303	-0.528633
CTB-180A7.6	METTL14	0.000659266	-0.527868
RP13-941N14.1	METTL14	0.000681927	-0.526657
RP13-314C10.5	FTO	0.000708213	-0.525296
ZNF205-AS1	HNRNPA2B1	0.000743384	-0.523545
RP11-145A3.2	RBM15	0.000752465	-0.523104
RP1-290I10.7	WTAP	0.000752737	-0.523091
RP11-295G20.2	FTO	0.000782506	-0.52168
LINC00907	RBM15B	0.000799601	-0.520892
MIR3150A	FTO	0.000814197	-0.52023
RP11-308N19.4	YTHDF1	0.000825127	-0.519741
AC005592.2	METTL3	0.000828038	-0.519612
AP001053.11	FTO	0.000837956	-0.519175
RP11-401F2.3	WTAP	0.000851324	-0.518593
RP11-350G8.5	WTAP	0.000880936	-0.517333
RP11-67L2.2	FTO	0.00088635	-0.517106
ZFY-AS1	YTHDC2	0.000897346	-0.51665
WDFY3-AS2	LRPPRC	0.000921711	-0.515657
RP11-1379J22.5	WTAP	0.00093711	-0.515041
RP3-483K16.4	YTHDC2	0.000939555	-0.514944
RP11-526I2.5	FTO	0.000952176	-0.514448
RP5-881L22.5	HNRNPC	0.000958451	-0.514203
CTC-498M16.4	YTHDF1	0.000972741	-0.51365
RP11-506M13.3	FTO	0.000988927	-0.513033
RP11-879F14.1	LRPPRC	0.000994205	-0.512834
RP11-218M22.1	YTHDC2	0.00103255	-0.511414
FAM225B	YTHDF2	0.00103266	-0.51141
AC074183.4	FTO	0.0010754	-0.509881
RP11-556N21.1	HNRNPC	0.00108409	-0.509577
AC012370.3	FTO	0.00108594	-0.509512
AC005592.1	RBM15B	0.00111085	-0.508653
CTD-2308B18.3	METTL14	0.00118413	-0.506221
LA16c-361A3.3	YTHDF2	0.0011906	-0.506013
AC009518.8	FTO	0.00120408	-0.505582
RP13-735L24.1	HNRNPC	0.00120741	-0.505476
FAM225A	YTHDF2	0.00121551	-0.50522
LINC01134	METTL14	0.00122806	-0.504826
RP11-170N16.3	LRPPRC	0.00123341	-0.50466
RP11-333O1.1	HNRNPC	0.00124978	-0.504153
RP11-526I2.1	FTO	0.00125436	-0.504012
RP11-399E6.1	YTHDF2	0.00127976	-0.50324
RP11-1007G5.2	FTO	0.00128677	-0.50303
RP1-317E23.3	LRPPRC	0.00130556	-0.50247
RP4-784A16.3	FTO	0.00131092	-0.502311
AL928768.3	HNRNPA2B1	0.00133996	-0.501463
RP11-522N14.2	ELAVL1	0.00135331	-0.501079
AC073333.8	FMR1	0.00137727	-0.500397
RP11-635N19.1	LRPPRC	0.00138711	-0.50012
RP11-370I10.6	YTHDC2	0.00140299	-0.499677
RP5-1056L3.1	METTL14	0.00144064	-0.498643
LINC00886	LRPPRC	0.00144909	-0.498414
LA16c-361A3.3	LRPPRC	0.00146736	-0.497924
AC012370.2	FTO	0.00147226	-0.497793
U73166.2	YTHDC2	0.00149465	-0.497201
AC093627.12	LRPPRC	0.00149978	-0.497066
RP11-430B1.2	ELAVL1	0.00152109	-0.496512
RP11-403B2.7	HNRNPC	0.00153316	-0.496201
RP11-166D19.1	LRPPRC	0.00157217	-0.49521
RP4-782G3.1	YTHDC2	0.00162054	-0.49401
RP11-28F1.2	FTO	0.00166321	-0.492979
CTD-2313N18.5	WTAP	0.00168118	-0.492551
RP11-669E14.4	METTL14	0.00169526	-0.492219
RP5-1070G24.2	HNRNPC	0.00170203	-0.49206
RAP2C-AS1	YTHDC2	0.00173492	-0.491296
RP11-145A3.2	LRPPRC	0.00175199	-0.490904
RP1-111B22.3	FTO	0.00178117	-0.490243
RP11-820L6.1	LRPPRC	0.0018241	-0.489286
RP11-111J6.2	LRPPRC	0.00182486	-0.48927
RP11-782C8.2	HNRNPC	0.00184533	-0.488821
AC000120.7	HNRNPC	0.00184817	-0.488759
POT1-AS1	LRPPRC	0.00185936	-0.488516
RP11-523G9.3	LRPPRC	0.00187862	-0.4881
RP11-205M3.3	YTHDC2	0.00188604	-0.487941
LINC00035	YTHDC2	0.00188667	-0.487928
TSSC1-IT1	FTO	0.00190024	-0.487638
CTC-559E9.4	HNRNPC	0.00190113	-0.487619
SAPCD1-AS1	YTHDC2	0.00190738	-0.487486
NR2F2-AS1	YTHDC2	0.00191619	-0.4873
KIAA0196-AS1	WTAP	0.0019163	-0.487298
RP11-195F19.9	YTHDF1	0.00194599	-0.486675
AC002066.1	ELAVL1	0.0019654	-0.486273
RP11-380D11.2	FTO	0.00197508	-0.486073
RP11-35G9.3	YTHDC2	0.00199733	-0.485618
RP11-348J12.2	YTHDC2	0.00201883	-0.485183
AC008592.4	YTHDC2	0.00202025	-0.485154
RP11-415F23.2	FTO	0.00202104	-0.485138
RP11-384J4.1	FMR1	0.00202656	-0.485027
RP11-480D4.6	RBM15B	0.00203495	-0.484859
RP11-408E5.5	FTO	0.00204616	-0.484635
CTC-527H23.3	WTAP	0.0020498	-0.484563
KB-431C1.4	WTAP	0.00205664	-0.484427
RP11-775B15.2	WTAP	0.00205902	-0.484379
RP4-550H1.4	YTHDC2	0.002063	-0.484301
CTD-2514K5.2	FTO	0.00208503	-0.483867
AC003956.1	YTHDC1	0.00210007	-0.483573
RP1-274L7.1	FTO	0.00217343	-0.482166
RP11-23P13.7	LRPPRC	0.00218613	-0.481926
RP11-384J4.2	FMR1	0.00222229	-0.481251
NR2F1-AS1	LRPPRC	0.0022714	-0.48035
LINC01125	LRPPRC	0.00227172	-0.480344
RP11-480D4.1	RBM15B	0.00228159	-0.480165
RP11-738E22.3	FTO	0.00229301	-0.479958
RP11-166P13.3	WTAP	0.00233082	-0.479281
AC009505.2	METTL14	0.00235707	-0.478817
AC004221.2	HNRNPC	0.00236314	-0.47871
RP11-293M10.5	WTAP	0.00236958	-0.478598
MIR4523	METTL14	0.00237228	-0.47855
AC006042.7	LRPPRC	0.00238138	-0.478391
KCNQ5-IT1	METTL14	0.00240717	-0.477943
RP11-881M11.2	HNRNPC	0.00240775	-0.477933
RP4-680D5.9	FTO	0.00240779	-0.477933
FAM225B	LRPPRC	0.00244191	-0.477347
LINC00341	LRPPRC	0.00245384	-0.477144
CTC-499B15.6	FTO	0.00245399	-0.477141
AC011243.1	METTL14	0.00248514	-0.476615
NAPA-AS1	HNRNPA2B1	0.00251374	-0.476137
RP11-459I19.1	FTO	0.00257543	-0.475121
CTC-756D1.3	YTHDC2	0.00259113	-0.474866
LINC00431	YTHDF3	0.00264418	-0.474014
RP1-120G22.11	METTL14	0.00264701	-0.473969
ZBED5-AS1	HNRNPA2B1	0.00267774	-0.473483
RP11-761I4.3	METTL14	0.00269395	-0.473229
WWC2-AS2	YTHDC2	0.00269944	-0.473143
RP1-79C4.1	YTHDC2	0.00271883	-0.47284
RP11-307C19.2	YTHDC1	0.0027237	-0.472765
IGSF11-AS1	METTL14	0.00274187	-0.472484
RP11-23P13.6	LRPPRC	0.00274519	-0.472433
RP11-586K2.1	LRPPRC	0.00275697	-0.472252
RP11-725P16.2	HNRNPC	0.00277133	-0.472032
AL109761.5	METTL14	0.00279647	-0.471649
LINC00615	ELAVL1	0.00280453	-0.471527
RP11-376P6.3	FTO	0.00280676	-0.471494
RP11-57J16.1	LRPPRC	0.00281914	-0.471307
LINC00638	LRPPRC	0.00283558	-0.47106
AC078883.4	YTHDC2	0.00283666	-0.471044
C21orf91-OT1	METTL14	0.00283966	-0.470999
LINC00957	ELAVL1	0.00286937	-0.470557
FAM66B	HNRNPC	0.00287757	-0.470435
RP11-164N3.3	WTAP	0.00290622	-0.470014
RP11-219B17.1	HNRNPC	0.00290699	-0.470003
RP13-941N14.1	YTHDC1	0.00293837	-0.469545
AP001628.6	METTL14	0.0029446	-0.469455
RP11-136O12.2	METTL14	0.00298913	-0.468814
RP1-127L4.7	METTL14	0.00300594	-0.468574
RP11-981G7.2	METTL3	0.00301387	-0.468461
RP11-219B17.1	WTAP	0.00303065	-0.468224
RP11-556N21.1	METTL3	0.00304079	-0.468081
CTA-363E19.2	HNRNPA2B1	0.00304085	-0.46808
RP11-81A22.5	METTL3	0.00307696	-0.467574
LL0XNC01-237H1.3	ALKBH5	0.00309411	-0.467335
SLC8A1-AS1	ELAVL1	0.00309758	-0.467287
RP5-968P14.2	LRPPRC	0.00310396	-0.467199
RP11-799B12.2	YTHDC2	0.00312799	-0.466867
CTD-3051D23.3	YTHDC2	0.00313648	-0.466751
TTTY7B	YTHDC2	0.00313966	-0.466707
RP5-1112D6.7	METTL14	0.00314742	-0.466601
AC093690.1	HNRNPA2B1	0.00316141	-0.46641
RP11-97O12.6	WTAP	0.00317865	-0.466176
RP4-806M20.3	METTL14	0.00318079	-0.466147
CTA-268H5.14	METTL14	0.00318607	-0.466076
CTB-118N6.2	FTO	0.00320075	-0.465877
RP11-264B14.2	YTHDF3	0.0032076	-0.465785
RP11-414H23.3	YTHDF1	0.00321955	-0.465625
RP5-1125A11.4	WTAP	0.00323632	-0.465401
CTD-2587H19.3	ELAVL1	0.00325908	-0.465098
RP11-409I10.2	ALKBH5	0.00327299	-0.464914
RP11-619J20.1	RBM15B	0.00327492	-0.464888
RP11-65N13.8	METTL3	0.00330585	-0.464482
RP1-90L6.2	YTHDF1	0.00330675	-0.46447
RP11-479G22.8	LRPPRC	0.00331328	-0.464384
RP11-65J21.1	ELAVL1	0.00332253	-0.464264
LINC00893	LRPPRC	0.00332454	-0.464237
RP11-211N11.5	FTO	0.00333777	-0.464065
AC078883.4	KIAA1429	0.00334538	-0.463967
RP3-523C21.2	LRPPRC	0.00335412	-0.463853
TPT1-AS1	YTHDC2	0.00336817	-0.463672
SNORA59B	WTAP	0.00337296	-0.46361
AC074391.1	METTL3	0.00338617	-0.463441
RP11-35G9.5	YTHDC2	0.00339418	-0.463338
RP11-337C18.10	LRPPRC	0.00339703	-0.463302
ADIRF-AS1	LRPPRC	0.00339906	-0.463276
HLA-F-AS1	METTL14	0.0033997	-0.463267
RP11-88I18.2	YTHDC2	0.00340607	-0.463186
SNORA71B	FTO	0.00342396	-0.462958
RP11-46D6.1	METTL3	0.00344812	-0.462652
RP11-809C18.3	FTO	0.0034633	-0.462461
CTD-2085J24.4	HNRNPA2B1	0.00347224	-0.462349
RP11-25I15.2	YTHDC1	0.00348048	-0.462246
AC003956.1	WTAP	0.00348152	-0.462233
CTC-565M22.1	METTL14	0.00350839	-0.461897
AC019221.4	FTO	0.00350904	-0.461889
USP27X-AS1	WTAP	0.00351637	-0.461798
RP11-34A14.3	LRPPRC	0.0035444	-0.461452
CTD-2619J13.8	ELAVL1	0.00354799	-0.461407
RP11-91N2.3	FTO	0.00359218	-0.460866
RP11-216L13.19	FTO	0.00360252	-0.46074
RP5-1098D14.1	YTHDC2	0.00361177	-0.460628
RP11-288H12.4	FTO	0.00361218	-0.460623
RP11-490G2.2	LRPPRC	0.0036144	-0.460596
LINC00565	LRPPRC	0.00364694	-0.460203
AC138655.4	YTHDC2	0.00365088	-0.460156
RP11-1094M14.11	FTO	0.00367288	-0.459893
RP11-796E2.4	YTHDC2	0.00368134	-0.459792
RP11-63N8.3	FTO	0.00369166	-0.459669
RP11-98D18.3	METTL3	0.0036998	-0.459572
RP11-17E2.2	YTHDC1	0.00370773	-0.459478
RP11-337C18.8	LRPPRC	0.00372269	-0.459301
RP11-417J8.6	HNRNPC	0.0037586	-0.458879
WDFY3-AS2	YTHDC2	0.00376476	-0.458807
RP4-635E18.6	KIAA1429	0.00376628	-0.458789
RP11-430C7.4	METTL14	0.00377496	-0.458687
CTC-340I23.2	WTAP	0.00380331	-0.458358
HCP5	LRPPRC	0.00381496	-0.458223
RP11-558F24.4	METTL14	0.00384584	-0.457867
ZNF346-IT1	WTAP	0.00384847	-0.457837
HULC	METTL14	0.0038719	-0.457569
RP11-326C3.11	LRPPRC	0.00391021	-0.457134
RP11-307C19.2	KIAA1429	0.0039125	-0.457108
AC022007.5	ELAVL1	0.0039686	-0.456477
RP11-752G15.8	ELAVL1	0.00397221	-0.456437
RP11-540O11.1	FTO	0.00398636	-0.456279
AP000640.10	WTAP	0.00399401	-0.456194
RP11-744K17.1	METTL14	0.00399604	-0.456171
RP11-89C3.4	RBM15B	0.00400361	-0.456088
AP001429.1	HNRNPA2B1	0.00403434	-0.455748
LINC00311	RBM15	0.00404393	-0.455643
RP11-461L13.5	FMR1	0.00405932	-0.455474
RP13-941N14.1	KIAA1429	0.00408448	-0.455199
AC005592.3	RBM15B	0.00409704	-0.455062
LINC00920	HNRNPC	0.00411017	-0.45492
FAM212B-AS1	LRPPRC	0.00415962	-0.454387
RP11-67L3.4	METTL14	0.00416854	-0.454291
RP11-310E22.5	ELAVL1	0.00418157	-0.454152
RP11-91J19.4	HNRNPA2B1	0.00419638	-0.453994
CTD-2349P21.10	FTO	0.00419939	-0.453962
AC010987.5	RBM15B	0.00421158	-0.453833
CTC-529P8.1	LRPPRC	0.00421704	-0.453775
AC016735.1	YTHDC2	0.00421705	-0.453775
CTB-50L17.5	WTAP	0.0042551	-0.453373
LINC00884	YTHDC2	0.00428315	-0.453079
RP11-713D19.1	WTAP	0.00428529	-0.453056
RP11-757O6.1	WTAP	0.00429545	-0.45295
RP4-651E10.4	LRPPRC	0.00429603	-0.452944
AF213884.2	FTO	0.00430927	-0.452806
EHHADH-AS1	YTHDC2	0.00430998	-0.452799
RP11-435B5.5	HNRNPC	0.00432887	-0.452603
RP3-523C21.2	HNRNPC	0.0043291	-0.452601
RP11-266A24.1	YTHDF1	0.00433618	-0.452527
RP11-513G11.4	METTL3	0.00433992	-0.452489
AC007106.1	RBM15B	0.00434323	-0.452455
RP11-150O12.4	METTL14	0.00434808	-0.452404
AC097461.4	METTL14	0.00434887	-0.452396
XXbac-BPG249D20.9	ELAVL1	0.00438546	-0.45202
LINC00562	METTL14	0.00440206	-0.45185
LA16c-390E6.3	FTO	0.00442345	-0.451633
LINC01155	WTAP	0.0044238	-0.451629
HLA-F-AS1	YTHDC1	0.00442517	-0.451615
RP11-313P22.1	LRPPRC	0.00443339	-0.451532
RP11-124N2.1	METTL3	0.00443645	-0.451501
HCFC1-AS1	HNRNPC	0.00444283	-0.451436
CTC-228N24.1	LRPPRC	0.00445827	-0.45128
FAM225A	LRPPRC	0.0044835	-0.451026
RP11-395B7.4	YTHDC2	0.00448395	-0.451021
RP11-43A14.1	WTAP	0.0044842	-0.451019
RP11-10L12.4	WTAP	0.00450072	-0.450853
RP5-865N13.1	FMR1	0.00451284	-0.450732
RP11-386G11.10	KIAA1429	0.00451699	-0.45069
TP53TG1	HNRNPC	0.00453546	-0.450506
RP11-517B11.4	METTL3	0.00453949	-0.450466
AC010136.2	FTO	0.00456569	-0.450206
RP5-899E9.1	YTHDC2	0.00459636	-0.449904
RP11-966I7.1	YTHDF1	0.00460636	-0.449806
CTC-429P9.5	HNRNPA2B1	0.00460804	-0.449789
AC009878.2	FTO	0.00461953	-0.449677
CTC-228N24.1	RBM15	0.00463209	-0.449554
RP11-182J1.13	HNRNPC	0.00464505	-0.449427
RP11-466A19.1	YTHDC1	0.00465689	-0.449312
AC097662.2	HNRNPC	0.00467361	-0.44915
RP11-248E9.6	METTL3	0.00467791	-0.449108
CTD-2380F24.1	METTL3	0.00468148	-0.449073
RP11-297D21.4	WTAP	0.004684	-0.449049
RP11-280O1.2	YTHDC2	0.00470458	-0.44885
RP11-480I12.7	WTAP	0.00470523	-0.448844
RP11-498E2.8	FTO	0.00470788	-0.448819
RP11-122C5.1	YTHDC2	0.00471316	-0.448768
CTA-397H3.3	FTO	0.00475176	-0.448398
RP11-218M22.1	YTHDF2	0.00475973	-0.448322
RP11-96D1.5	RBM15	0.00476315	-0.448289
AC007743.1	LRPPRC	0.00478767	-0.448056
RP4-676L2.1	METTL3	0.00480028	-0.447936
RP5-971N18.3	METTL14	0.0048162	-0.447786
ELOVL2-AS1	RBM15B	0.0048338	-0.44762
RP11-322E11.5	YTHDC2	0.00483787	-0.447581
RP11-20I20.2	FTO	0.00485444	-0.447426
RP11-379B18.6	FTO	0.00487825	-0.447203
RP11-23P13.7	YTHDF2	0.00488543	-0.447136
RP11-84C10.3	FTO	0.00489082	-0.447086
RP11-558A11.2	WTAP	0.0049001	-0.446999
RP11-150O12.5	METTL14	0.00491077	-0.4469
CTD-2130F23.1	LRPPRC	0.00491931	-0.446821
CTC-457L16.2	YTHDC1	0.00492917	-0.446729
AC073343.13	METTL3	0.00493727	-0.446655
RP11-879F14.2	YTHDF1	0.00495976	-0.446447
CTD-2228A4.1	FTO	0.00496914	-0.446361
RP11-213G21.2	RBM15B	0.00497655	-0.446293
RP11-1109F11.5	LRPPRC	0.00498486	-0.446217
RP5-981O7.2	HNRNPC	0.00498613	-0.446205
RP11-712B9.2	HNRNPC	0.00499846	-0.446092
RBMS3-AS3	LRPPRC	0.00500677	-0.446016
RP11-474O21.5	LRPPRC	0.0050077	-0.446008
RP11-267N12.1	YTHDC2	0.00500838	-0.446001
SEMA3B-AS1	YTHDC2	0.00504253	-0.445691
RP11-552F3.10	LRPPRC	0.00505343	-0.445592
RP5-1172A22.1	YTHDF1	0.00506236	-0.445511
AP000640.10	YTHDC1	0.00507702	-0.445379
RP11-168K11.3	LRPPRC	0.00510484	-0.445128
RP11-212P7.2	RBM15	0.00511054	-0.445077
RP11-686O6.2	WTAP	0.00511141	-0.445069
CTB-31O20.4	METTL14	0.00512469	-0.44495
RP11-20E24.1	HNRNPC	0.00514154	-0.4448
RP11-387H17.4	KIAA1429	0.00516078	-0.444628
AC006159.5	ELAVL1	0.00516484	-0.444592
RP11-142C4.6	LRPPRC	0.0051702	-0.444544
RP11-26J3.3	FTO	0.00518739	-0.444392
RP11-360P21.2	METTL14	0.00521017	-0.444191
RP1-1J6.2	HNRNPC	0.00521158	-0.444178
AC007773.2	KIAA1429	0.00522787	-0.444035
CTA-797E19.1	FTO	0.00523423	-0.443979
AC005592.2	HNRNPC	0.00523476	-0.443974
CTC-348L5.1	METTL14	0.00524109	-0.443919
PSMG3-AS1	HNRNPC	0.00526102	-0.443744
RP11-386G11.10	YTHDF3	0.00526413	-0.443717
RP5-968J1.1	KIAA1429	0.00526879	-0.443676
WDFY3-AS2	YTHDF2	0.00529462	-0.443451
AC002398.11	ZC3H13	0.00530015	-0.443403
RBMS3-AS1	LRPPRC	0.00530164	-0.44339
RP11-879F14.3	LRPPRC	0.00530747	-0.443339
AC109826.1	METTL14	0.00531244	-0.443296
RP11-5C23.1	HNRNPC	0.00531479	-0.443276
AC005152.3	ELAVL1	0.00533728	-0.443081
RP11-159N11.3	LRPPRC	0.00535052	-0.442967
RP11-76K13.3	METTL14	0.00535544	-0.442924
RP5-1139I1.2	KIAA1429	0.00538882	-0.442638
RP11-351C8.1	METTL14	0.00539899	-0.44255
RP11-426L16.8	FTO	0.00541875	-0.442382
EIF3J-AS1	YTHDF2	0.00542068	-0.442365
AC007246.3	WTAP	0.00542706	-0.442311
RP11-363D14.1	HNRNPC	0.00544601	-0.44215
OIP5-AS1	IGF2BP1	0.00545614	-0.442064
FAM138F	FMR1	0.00547166	-0.441932
RP11-404O13.1	LRPPRC	0.00547698	-0.441887
LINC00894	ELAVL1	0.00548243	-0.441841
AC005592.2	RBM15B	0.00548389	-0.441829
FAM222A-AS1	METTL14	0.00548607	-0.441811
CTD-2130F23.1	YTHDC2	0.00549979	-0.441695
HLA-F-AS1	WTAP	0.00550883	-0.441619
CTB-49A3.4	METTL14	0.00551534	-0.441564
RP11-524O1.4	LRPPRC	0.0055234	-0.441497
GDNF-AS1	RBM15	0.00552722	-0.441465
ITPKB-AS1	RBM15B	0.00553492	-0.4414
RP11-419C23.1	HNRNPA2B1	0.00554942	-0.441279
RP5-1068B5.3	WTAP	0.00556189	-0.441175
RP11-326A19.3	HNRNPC	0.00556451	-0.441153
RP11-781A6.1	WTAP	0.0055756	-0.441061
RP11-522I20.3	FTO	0.0055918	-0.440926
RP11-762I7.4	ZC3H13	0.00560263	-0.440836
AC009492.1	FMR1	0.00561512	-0.440733
RP11-67L3.5	METTL14	0.00562242	-0.440672
RP11-466A19.1	KIAA1429	0.00562974	-0.440612
AC091132.1	WTAP	0.00565008	-0.440444
CTB-161K23.1	METTL14	0.00565119	-0.440435
AC093627.12	RBM15	0.00565653	-0.440391
AC004231.2	LRPPRC	0.00566514	-0.440321
RP11-329B9.3	LRPPRC	0.00568887	-0.440126
RP11-983P16.4	YTHDC2	0.00570875	-0.439964
LINC01006	HNRNPC	0.00572152	-0.43986
SMCR2	YTHDC1	0.00575094	-0.439621
CTA-14H9.5	YTHDF2	0.00575485	-0.439589
KB-67B5.17	FTO	0.00575874	-0.439558
AC013460.1	METTL14	0.00576658	-0.439495
CTC-459M5.2	METTL3	0.00577329	-0.43944
CTC-303L1.2	FMR1	0.00580031	-0.439223
AC006129.1	METTL3	0.00580548	-0.439181
DDX26B-AS1	METTL14	0.00581555	-0.4391
RP11-540O11.1	HNRNPA2B1	0.0058461	-0.438856
TOB1-AS1	YTHDF2	0.00585153	-0.438812
RP11-254F7.4	YTHDF3	0.00586597	-0.438697
RP11-497D6.3	YTHDF1	0.00586851	-0.438677
RP11-587P21.3	HNRNPA2B1	0.00586929	-0.438671
MKLN1-AS	HNRNPC	0.00587216	-0.438648
RP11-696N14.1	LRPPRC	0.00588397	-0.438554
RP11-160E2.21	METTL14	0.00588997	-0.438506
RP11-862G15.2	LRPPRC	0.00589322	-0.438481
MAGI2-AS1	WTAP	0.00592063	-0.438264
RP11-378A13.1	HNRNPA2B1	0.00596274	-0.437932
LINC00587	FTO	0.00598093	-0.437789
RP11-150O12.3	METTL14	0.00598827	-0.437732
AC128709.3	YTHDC2	0.00599792	-0.437657
RP11-417J1.1	RBM15B	0.00601168	-0.437549
RP11-481C4.1	FMR1	0.00601275	-0.437541
RP11-51B23.3	YTHDC1	0.00602271	-0.437463
RP11-42I10.1	METTL14	0.00602407	-0.437453
RP4-800J21.3	FTO	0.00603192	-0.437392
RP11-718O11.1	ELAVL1	0.00609819	-0.436879
RP4-756H11.3	FMR1	0.00612544	-0.436669
AC034243.1	METTL3	0.00612591	-0.436666
RP11-927P21.11	WTAP	0.00612639	-0.436662
HTT-AS	YTHDF2	0.00613951	-0.436562
RBMS3-AS3	YTHDC2	0.00616928	-0.436334
RP11-360O19.4	FTO	0.00616992	-0.436329
LINC00910	WTAP	0.00617588	-0.436284
RP11-509J21.2	ALKBH5	0.00618418	-0.436221
RP11-1007O24.3	KIAA1429	0.00618586	-0.436208
ATG10-IT1	HNRNPC	0.00618828	-0.436189
CTB-129P6.4	METTL3	0.00618862	-0.436187
AC016909.1	METTL14	0.00618871	-0.436186
GDNF-AS1	LRPPRC	0.00618911	-0.436183
RP4-794H19.1	YTHDC2	0.00620265	-0.43608
RP11-483L5.1	YTHDC1	0.00620277	-0.436079
RP11-686D22.8	ZC3H13	0.00621146	-0.436013
RP11-250B2.5	YTHDF1	0.00622062	-0.435944
CTC-527H23.3	METTL14	0.00622228	-0.435932
KCNQ5-AS1	METTL14	0.00622523	-0.435909
RP11-375O18.2	RBM15	0.0062326	-0.435853
RP1-290I10.7	YTHDC1	0.00623787	-0.435814
RAP2C-AS1	LRPPRC	0.00624947	-0.435726
RP11-136K7.2	FTO	0.00626708	-0.435593
RP11-452K12.4	YTHDC2	0.00628091	-0.435489
RP11-522I20.3	METTL3	0.00631497	-0.435234
RP11-214N9.1	METTL14	0.00632017	-0.435196
RP5-1029K10.4	YTHDC2	0.00634202	-0.435033
RP11-181B11.2	WTAP	0.00635169	-0.434961
CTD-2651B20.3	HNRNPC	0.00635713	-0.43492
RP4-555D20.2	HNRNPC	0.00636227	-0.434882
RP11-23P13.6	YTHDF2	0.00638096	-0.434743
RP11-567M16.3	FTO	0.00638778	-0.434693
RP11-307C18.1	YTHDC2	0.00640919	-0.434535
RP4-734C18.1	YTHDC1	0.0064099	-0.43453
RP11-466A19.1	FTO	0.0064283	-0.434394
RP3-388E23.2	ELAVL1	0.00643064	-0.434377
RP11-507K2.3	HNRNPA2B1	0.00644114	-0.4343
RP11-229C3.2	FTO	0.0064504	-0.434232
FLVCR1-AS1	YTHDC1	0.00646073	-0.434156
FAM66D	HNRNPC	0.00647253	-0.434069
RP11-276E17.2	LRPPRC	0.00647494	-0.434052
RP11-385D13.3	ELAVL1	0.00648421	-0.433984
RP4-665J23.1	FTO	0.0064854	-0.433975
U82695.10	FTO	0.00649948	-0.433873
RP11-89C3.3	RBM15B	0.00650719	-0.433816
RP11-458N5.1	METTL3	0.00651419	-0.433766
AC005592.2	METTL14	0.00654646	-0.433531
AC093627.12	ELAVL1	0.00654782	-0.433521
RP3-437I16.1	FTO	0.00655086	-0.433499
RP11-480D4.2	RBM15B	0.0065626	-0.433414
RP11-296K13.4	WTAP	0.00660122	-0.433136
RP11-575H3.1	METTL14	0.00662006	-0.433001
CTC-457L16.2	METTL14	0.00664431	-0.432827
PCYT1B-AS1	YTHDC1	0.00664631	-0.432813
CTB-113P19.5	HNRNPA2B1	0.00664667	-0.43281
RP11-110I1.14	METTL14	0.00665785	-0.43273
LA16c-321D4.2	FTO	0.00669087	-0.432495
RP11-211G23.2	LRPPRC	0.00669368	-0.432475
AC011247.3	METTL14	0.00672826	-0.43223
CTB-58E17.1	YTHDF3	0.00673556	-0.432178
AC006129.1	RBM15B	0.00674049	-0.432143
RP11-603J24.6	YTHDF2	0.00675323	-0.432053
AL773604.8	METTL14	0.00675549	-0.432037
RP11-53A1.2	RBM15	0.00676166	-0.431994
LINC00284	LRPPRC	0.00676285	-0.431985
AC007163.3	FTO	0.00679394	-0.431767
CASC14	WTAP	0.00680027	-0.431722
AL450992.2	YTHDC2	0.0068078	-0.43167
RP11-158H5.7	FTO	0.00683979	-0.431446
RP11-675F6.3	YTHDC2	0.00684328	-0.431422
SUCLA2-AS1	YTHDC2	0.0068865	-0.431121
RP11-250B2.3	YTHDF1	0.00690952	-0.430962
RP11-556E13.1	YTHDC2	0.00694013	-0.43075
XXbac-BPG170G13.32	METTL14	0.00694405	-0.430723
RP11-514P8.8	YTHDF1	0.00695766	-0.43063
AP006222.2	HNRNPA2B1	0.00696584	-0.430574
GS1-174L6.4	RBM15B	0.00697273	-0.430526
RP11-603J24.6	LRPPRC	0.00698822	-0.43042
RP11-35J10.5	LRPPRC	0.00699024	-0.430406
RP11-443A13.5	ELAVL1	0.00700718	-0.43029
RP4-541C22.5	FMR1	0.007013	-0.430251
RP11-114H24.7	METTL14	0.00702545	-0.430166
RP3-462E2.3	YTHDC2	0.00708061	-0.429791
RP4-529N6.1	WTAP	0.00708317	-0.429774
TINCR	WTAP	0.00709955	-0.429663
CTD-2329K10.1	IGF2BP1	0.00710114	-0.429652
RP1-68D18.2	RBM15	0.00710654	-0.429616
RP5-1112D6.7	FMR1	0.00710701	-0.429612
RP11-381N20.1	METTL3	0.00712639	-0.429482
AF015262.2	LRPPRC	0.0071337	-0.429433
RP11-127B20.3	FTO	0.00715845	-0.429266
RP11-286E11.1	YTHDC1	0.00716284	-0.429237
RP4-655J12.4	METTL14	0.00716345	-0.429233
RP11-53B2.3	YTHDF2	0.00716639	-0.429213
HCG16	LRPPRC	0.00717623	-0.429147
RP11-1078H9.2	FTO	0.00721623	-0.42888
AC002066.1	LRPPRC	0.00722944	-0.428792
CTD-2227I18.1	HNRNPC	0.0072418	-0.42871
CACNA1G-AS1	HNRNPC	0.00725453	-0.428625
RP11-106M3.3	HNRNPA2B1	0.00725913	-0.428595
RP11-381N20.1	YTHDC1	0.00726103	-0.428582
LINC01134	YTHDC1	0.00726741	-0.42854
AC091969.1	METTL14	0.00726996	-0.428523
HCG23	LRPPRC	0.0072771	-0.428476
RP1-86D1.3	YTHDF2	0.00728084	-0.428451
RP11-81A22.5	HNRNPC	0.00729227	-0.428376
RP11-946L16.1	METTL14	0.00732186	-0.428181
RP11-617I14.1	FTO	0.00733231	-0.428112
RP11-141J13.3	FTO	0.00733523	-0.428093
ELOVL2-AS1	METTL14	0.0073365	-0.428084
RP11-13N13.6	FTO	0.00733892	-0.428068
RP11-332K15.1	YTHDC2	0.00738211	-0.427786
RP11-111F5.4	ZC3H13	0.00738302	-0.42778
RP11-486B10.3	ELAVL1	0.00739806	-0.427681
RP11-35G9.3	YTHDC1	0.00740584	-0.427631
RP11-110H1.9	FTO	0.00741126	-0.427595
SNORD3A	METTL14	0.00741954	-0.427542
RP11-548P2.2	METTL14	0.00742351	-0.427516
RP3-439F8.1	METTL3	0.00742903	-0.42748
RP11-810P12.5	YTHDC1	0.00743197	-0.427461
RP11-477J21.6	YTHDC1	0.00745312	-0.427324
AGAP1-IT1	FTO	0.00746199	-0.427266
LINC00886	RBM15	0.00746799	-0.427227
RP11-374M1.2	KIAA1429	0.00750178	-0.427009
CTD-2587H19.1	CBLL1	0.00752947	-0.426831
RP11-254F7.2	YTHDC2	0.00753305	-0.426808
RP11-264B17.4	WTAP	0.00753411	-0.426801
AC104135.2	FMR1	0.00753547	-0.426792
AC147651.3	YTHDF2	0.00754613	-0.426724
RP3-369A17.4	YTHDC2	0.00755053	-0.426696
UBL7-AS1	YTHDF3	0.00758005	-0.426507
RP11-1094M14.11	WTAP	0.00759502	-0.426411
LLNLR-246C6.1	ZC3H13	0.00760979	-0.426317
CTD-2503O16.4	FTO	0.00761622	-0.426276
RP11-513O17.2	METTL14	0.00763815	-0.426137
RP11-340F14.5	METTL14	0.00765556	-0.426027
AC016700.3	KIAA1429	0.00765628	-0.426022
RP1-213J1P__B.1	YTHDF1	0.00766359	-0.425976
RP11-477J21.6	KIAA1429	0.00766614	-0.42596
CTD-2281M20.1	RBM15B	0.00767259	-0.425919
SCGB1B2P	HNRNPA2B1	0.00767417	-0.425909
RP11-645N11.3	RBM15B	0.0077041	-0.42572
RP3-522D1.1	FTO	0.0077063	-0.425706
LINC00617	METTL14	0.00770713	-0.425701
RP11-317N8.5	LRPPRC	0.00773225	-0.425543
RP11-137H2.6	WTAP	0.00774416	-0.425468
CTB-180A7.6	WTAP	0.00775244	-0.425417
RP11-308N19.3	YTHDF1	0.00775579	-0.425396
RP11-6O2.3	LRPPRC	0.00776489	-0.425339
RP4-569M23.2	ELAVL1	0.00778654	-0.425203
AC073130.3	LRPPRC	0.00778932	-0.425186
RP11-782C8.4	HNRNPC	0.00780115	-0.425112
RP11-118G23.2	LRPPRC	0.00780925	-0.425062
RP11-496B10.3	HNRNPC	0.00782231	-0.42498
DNAJC27-AS1	ELAVL1	0.00783252	-0.424917
RP11-166D19.1	RBM15	0.00784417	-0.424845
RP11-372H2.1	METTL14	0.00788328	-0.424603
CTB-32O4.2	HNRNPC	0.00789667	-0.42452
RP11-474B16.1	ELAVL1	0.00790414	-0.424474
RP11-517B11.4	HNRNPC	0.007906	-0.424463
RP4-562J12.2	WTAP	0.00790725	-0.424455
RP5-839B4.8	LRPPRC	0.00791722	-0.424393
RP11-216B9.6	YTHDC1	0.00792658	-0.424336
RP11-135A24.4	HNRNPA2B1	0.00793001	-0.424315
RP11-493E12.1	ELAVL1	0.00793526	-0.424283
RP11-196G11.2	ELAVL1	0.00793942	-0.424257
RP5-1010E17.2	IGF2BP1	0.0079508	-0.424187
RP4-607I7.1	YTHDF2	0.00795296	-0.424174
TFAP2A-AS1	WTAP	0.00796091	-0.424125
RP11-879F14.1	YTHDF1	0.00796536	-0.424098
RP11-166B2.5	WTAP	0.00797468	-0.424041
RP11-101P17.11	HNRNPC	0.00799488	-0.423918
AC074391.1	HNRNPC	0.00802245	-0.42375
LINC00893	ELAVL1	0.00802722	-0.423721
AC017002.4	FTO	0.00803925	-0.423648
JHDM1D-AS1	METTL3	0.00803958	-0.423646
RP11-697N18.4	FTO	0.00805159	-0.423573
HCG15	YTHDC2	0.00807971	-0.423402
AC079779.6	LRPPRC	0.00808697	-0.423359
LINC00686	LRPPRC	0.00808739	-0.423356
AC079922.3	ELAVL1	0.00809615	-0.423303
RP3-395M20.12	FTO	0.00810286	-0.423263
BX470102.3	LRPPRC	0.00812017	-0.423158
RP11-669N7.2	METTL14	0.00812397	-0.423135
AP000770.1	ALKBH5	0.00812561	-0.423126
FOXD2-AS1	LRPPRC	0.00813166	-0.423089
RP11-498E2.7	HNRNPA2B1	0.00814262	-0.423023
GS1-124K5.3	ELAVL1	0.00814277	-0.423022
RP11-881M11.2	WTAP	0.00814913	-0.422984
RP11-326I11.3	LRPPRC	0.00815241	-0.422964
RP11-498C9.15	FTO	0.00816388	-0.422896
RP11-16E23.3	FMR1	0.00818654	-0.42276
HAS2-AS1	HNRNPC	0.00819113	-0.422733
RP11-140K17.3	WTAP	0.00820405	-0.422655
RP4-635E18.6	METTL14	0.00821448	-0.422593
RP11-53A1.2	ELAVL1	0.00824915	-0.422387
RP11-809C18.3	YTHDC1	0.00824977	-0.422383
LINC00686	HNRNPC	0.00826271	-0.422306
AC016629.8	LRPPRC	0.00826624	-0.422286
CTD-2320G14.2	FTO	0.00827115	-0.422256
RP11-443B7.3	LRPPRC	0.0082951	-0.422115
AC097461.4	RBM15B	0.00831278	-0.42201
LA16c-380H5.4	FTO	0.00832241	-0.421953
RP4-580N22.2	LRPPRC	0.00833835	-0.42186
RP11-53B2.6	YTHDF2	0.0083565	-0.421753
CTD-2303H24.2	WTAP	0.00835953	-0.421735
TMEM72-AS1	YTHDC2	0.00835962	-0.421734
RP11-326C3.10	LRPPRC	0.00836686	-0.421692
RP11-769N19.2	HNRNPA2B1	0.00837131	-0.421666
LINC00327	YTHDF1	0.00839039	-0.421554
RP11-699L21.1	KIAA1429	0.00839217	-0.421544
PLCE1-AS1	HNRNPA2B1	0.00839333	-0.421537
RP11-611D20.2	RBM15	0.00839502	-0.421527
MATN1-AS1	ZC3H13	0.00839596	-0.421521
RP11-13P5.2	METTL3	0.00839827	-0.421508
LINC00624	RBM15B	0.00839873	-0.421505
PDCD4-AS1	RBM15	0.00840308	-0.42148
CACNA1G-AS1	HNRNPA2B1	0.00841513	-0.421409
RP11-1079K10.3	HNRNPC	0.00841648	-0.421401
GAS6-AS2	YTHDF2	0.00841788	-0.421393
RP11-622J8.1	HNRNPA2B1	0.00842614	-0.421345
RP11-374M1.2	FTO	0.00848596	-0.420997
RP11-262H14.4	ZC3H13	0.00851156	-0.420849
LINC00482	YTHDC1	0.00854455	-0.420659
AP000654.4	YTHDF2	0.0085642	-0.420545
RP11-15F12.3	FTO	0.00856585	-0.420536
RP1-140K8.1	METTL14	0.00858871	-0.420405
FOXP1-IT1	FTO	0.00859471	-0.42037
RP11-158H5.7	WTAP	0.00859493	-0.420369
BCDIN3D-AS1	YTHDC2	0.00861148	-0.420274
RP11-509A17.3	METTL14	0.00861831	-0.420235
LINC00957	YTHDC2	0.00863305	-0.420151
KLHL7-AS1	HNRNPC	0.00863605	-0.420134
RP11-53B2.2	YTHDF2	0.0086385	-0.42012
RP11-379F4.4	ZC3H13	0.00865754	-0.420011
RP11-809C18.3	YTHDC2	0.0086587	-0.420004
RP3-523C21.2	RBM15	0.00868267	-0.419868
SNAP25-AS1	ELAVL1	0.00870356	-0.419749
RP11-54O15.3	YTHDF2	0.00871059	-0.419709
ARID4B-IT1	LRPPRC	0.00872627	-0.419621
RP11-424D14.1	HNRNPC	0.00874455	-0.419517
RP11-863P13.3	LRPPRC	0.00875391	-0.419464
RP1-158P9.1	LRPPRC	0.0087544	-0.419462
RP11-370F5.4	FTO	0.00878285	-0.419301
AC022311.1	LRPPRC	0.00879415	-0.419238
RP1-69D17.3	YTHDF1	0.00880753	-0.419162
MIR137HG	YTHDF2	0.0088153	-0.419119
RP11-680F8.3	YTHDF2	0.00881646	-0.419112
AC092594.1	LRPPRC	0.00881772	-0.419105
CTD-2008P7.3	RBM15	0.00882246	-0.419079
RP11-533E19.5	METTL14	0.00882262	-0.419078
CTD-2620I22.3	METTL14	0.00882511	-0.419064
RP11-338E21.1	METTL3	0.0088254	-0.419062
LINC00461	CBLL1	0.00882913	-0.419041
CTD-2373N4.5	FTO	0.00884731	-0.418939
RP11-196G18.3	ELAVL1	0.00885187	-0.418914
RP4-601K24.1	LRPPRC	0.00886421	-0.418845
RP13-735L24.1	YTHDC1	0.00888043	-0.418754
RP11-713M15.1	HNRNPC	0.00888207	-0.418745
AC123886.2	HNRNPC	0.00892969	-0.41848
RP11-32B5.7	HNRNPC	0.00894449	-0.418398
HMBOX1-IT1	FTO	0.00895991	-0.418313
BRWD1-IT2	YTHDC2	0.00897859	-0.41821
AC007064.24	METTL14	0.00899197	-0.418136
RP4-614O4.11	ELAVL1	0.00899392	-0.418125
RP11-464D20.6	RBM15B	0.00899501	-0.418119
GMDS-AS1	YTHDC2	0.00900044	-0.418089
CTD-2008P7.8	YTHDC1	0.00902612	-0.417948
RP11-342M3.1	KIAA1429	0.0090398	-0.417872
AC079922.3	YTHDC2	0.00905089	-0.417811
RP3-441A12.1	LRPPRC	0.00905929	-0.417765
RP11-642C5.1	LRPPRC	0.00905955	-0.417764
RP11-173D3.1	LRPPRC	0.00907406	-0.417684
AP000350.5	IGF2BP1	0.00908631	-0.417617
NARF-IT1	WTAP	0.00909761	-0.417556
RP11-221N13.3	HNRNPA2B1	0.00909792	-0.417554
NDUFA6-AS1	HNRNPC	0.00914195	-0.417314
LINC01102	RBM15B	0.00914276	-0.41731
AC093495.4	YTHDF2	0.00915409	-0.417248
RP11-327P2.5	YTHDC2	0.0091541	-0.417248
RP11-69L16.4	RBM15B	0.00916333	-0.417198
CTA-29F11.1	YTHDF3	0.00918211	-0.417096
LINC01056	METTL14	0.00921809	-0.416901
CTD-2325P2.4	YTHDC2	0.00922211	-0.41688
RP4-545C24.1	METTL3	0.00924716	-0.416744
CTD-2589M5.5	YTHDF2	0.00927888	-0.416574
RP11-879F14.2	LRPPRC	0.00928913	-0.416519
AC103563.8	YTHDC2	0.00931719	-0.416368
LINC01030	METTL14	0.00937442	-0.416063
RP11-699L21.1	FTO	0.00937637	-0.416052
RP11-383J24.6	WTAP	0.00937902	-0.416038
RP11-23E19.1	YTHDF1	0.0093825	-0.41602
AC064834.1	CBLL1	0.00938762	-0.415993
EIF1AX-AS1	FTO	0.00942119	-0.415814
AP001258.4	KIAA1429	0.00943232	-0.415755
AC016831.7	HNRNPA2B1	0.00944022	-0.415713
SCARNA9	WTAP	0.00944172	-0.415706
ARHGEF9-IT1	METTL14	0.00946148	-0.415601
LINC00452	LRPPRC	0.00946361	-0.41559
RP11-387H17.4	METTL14	0.00947697	-0.415519
RP11-34A14.3	ELAVL1	0.00948275	-0.415489
SMCR2	FTO	0.00952432	-0.41527
RP1-266L20.9	RBM15	0.00953316	-0.415224
RP11-80K21.3	HNRNPC	0.00953941	-0.415191
RP11-134K13.4	METTL3	0.00954651	-0.415154
AC002066.1	YTHDF2	0.009553	-0.41512
RP11-98I9.4	FMR1	0.00958537	-0.41495
LINC00482	WTAP	0.00959441	-0.414903
RP11-111J6.2	RBM15	0.00960141	-0.414866
BACH1-AS1	LRPPRC	0.00961212	-0.414811
AC004066.3	METTL14	0.00963735	-0.414679
RP11-705C15.3	HNRNPA2B1	0.00964015	-0.414665
RP11-3M1.1	YTHDC1	0.00966981	-0.414511
ZEB2-AS1	WTAP	0.0096737	-0.414491
RP11-724M22.1	LRPPRC	0.0096741	-0.414488
LDLRAD4-AS1	HNRNPC	0.00973399	-0.414179
CDKN2B-AS1	LRPPRC	0.00973853	-0.414155
AP000654.4	LRPPRC	0.00974472	-0.414124
RP11-680F20.5	ELAVL1	0.00974656	-0.414114
RP11-982M15.5	YTHDC2	0.00974872	-0.414103
RP11-335K5.2	FTO	0.00976252	-0.414032
SRD5A3-AS1	LRPPRC	0.00977053	-0.413991
XXyac-YX155B6.5	METTL14	0.00977801	-0.413952
RP11-373N22.3	METTL14	0.00978981	-0.413892
AP001627.1	METTL3	0.00979142	-0.413883
AP001442.2	IGF2BP1	0.00979699	-0.413855
RP11-665J16.1	LRPPRC	0.00980646	-0.413806
LINC00577	ALKBH5	0.00982621	-0.413705
RP11-328K4.1	LRPPRC	0.00982732	-0.4137
RP11-264B17.4	METTL14	0.00983894	-0.41364
RP11-456O19.5	LRPPRC	0.00984304	-0.413619
RGMB-AS1	LRPPRC	0.00984857	-0.413591
RP11-397C18.2	LRPPRC	0.00987535	-0.413454
RP11-301G7.1	YTHDF1	0.00988006	-0.41343
AC138655.6	METTL14	0.00993918	-0.41313
RP11-367J11.3	YTHDF2	0.00994183	-0.413117
RP11-565F19.2	WTAP	0.0099432	-0.41311
RP11-462G2.1	KIAA1429	0.00994958	-0.413078
AC003956.1	FTO	0.00996453	-0.413002
RP11-143A12.3	METTL14	0.00997599	-0.412944
RP11-30K9.6	HNRNPA2B1	0.00998236	-0.412912
RP11-775G23.1	YTHDF1	0.00998273	-0.41291
RP11-242D8.1	WTAP	0.00998553	-0.412896
RP11-148B6.2	YTHDC1	0.00999075	-0.41287
RP11-798K23.1	METTL14	0.0100044	-0.412801
CTD-2152M20.2	YTHDC2	0.0100159	-0.412743
GNAS-AS1	METTL14	0.0100245	-0.412699
RP11-324L17.1	LRPPRC	0.0100252	-0.412696
RP11-665J16.1	ELAVL1	0.0100545	-0.412549
RP11-848P1.4	FMR1	0.0100561	-0.412541
RP11-83C7.2	HNRNPC	0.0100662	-0.41249
RP11-374M1.2	METTL14	0.010071	-0.412466
RP11-346L1.2	METTL14	0.0101066	-0.412288
RP11-458D21.1	LRPPRC	0.0101068	-0.412287
AC016747.3	HNRNPA2B1	0.0101144	-0.412249
CTA-984G1.5	KIAA1429	0.010131	-0.412167
RP4-713A8.1	YTHDC2	0.010133	-0.412157
CLDN10-AS1	FTO	0.0101382	-0.412131
RP11-15H20.6	ALKBH5	0.0101422	-0.412111
AC103563.8	KIAA1429	0.0101475	-0.412084
RP11-731K22.1	YTHDC2	0.01016	-0.412022
RP11-20E24.1	METTL3	0.0101747	-0.411949
FAM66C	LRPPRC	0.0101862	-0.411892
OGFR-AS1	LRPPRC	0.0101864	-0.411891
RP11-749H20.1	METTL14	0.0102035	-0.411806
CTD-2043I16.1	LRPPRC	0.0102084	-0.411782
RP11-33O4.1	FTO	0.0102155	-0.411747
AC097662.2	METTL3	0.0102248	-0.411701
RP11-443B7.3	RBM15	0.0102301	-0.411674
RP11-676J12.4	METTL14	0.0102834	-0.411412
RP11-1081M5.1	LRPPRC	0.0103273	-0.411196
AC068538.4	METTL14	0.0103378	-0.411144
HOXD-AS1	HNRNPA2B1	0.0103487	-0.411091
RP11-353N4.4	LRPPRC	0.0103856	-0.410911
RP11-388C12.8	WTAP	0.0104095	-0.410795
AP000295.10	YTHDC2	0.0104301	-0.410694
LINC00486	YTHDC1	0.0104356	-0.410667
RP11-143A12.3	RBM15B	0.0104524	-0.410586
RP11-312B8.1	METTL14	0.0104661	-0.410519
RP11-85K15.2	WTAP	0.0104795	-0.410455
RP5-1119A7.14	FTO	0.0104873	-0.410417
CTD-2145A24.4	HNRNPA2B1	0.0105077	-0.410318
CTC-429P9.1	HNRNPA2B1	0.0105393	-0.410166
RP11-831H9.3	FMR1	0.0105502	-0.410113
RP11-35G9.5	YTHDC1	0.0105846	-0.409948
RP11-18H21.3	YTHDF1	0.0105906	-0.409919
RP5-968J1.1	METTL3	0.0105954	-0.409896
SLC2A1-AS1	LRPPRC	0.0105956	-0.409895
OSER1-AS1	HNRNPC	0.0106022	-0.409863
RP11-554F20.1	LRPPRC	0.0106207	-0.409775
RP11-498B4.5	YTHDC2	0.0106297	-0.409731
RP11-93H12.2	METTL3	0.010633	-0.409716
RP11-469N6.2	YTHDF1	0.0106349	-0.409707
CTD-3193K9.3	YTHDF2	0.0106431	-0.409667
LINC00645	FMR1	0.0106464	-0.409652
RP11-386B13.4	FTO	0.0106489	-0.40964
RP11-669E14.4	YTHDC1	0.0106601	-0.409587
ZNRF3-AS1	LRPPRC	0.0106734	-0.409523
RP11-59H7.3	YTHDF2	0.0106741	-0.40952
RP11-363E7.4	HNRNPA2B1	0.0106826	-0.409479
PROX1-AS1	LRPPRC	0.010689	-0.409449
CTD-2339F6.1	YTHDF1	0.0106898	-0.409445
AY269186.2	HNRNPA2B1	0.0107045	-0.409375
RP11-3P17.5	YTHDF3	0.0107104	-0.409347
RP1-290I10.5	HNRNPC	0.0107148	-0.409326
CTB-32O4.2	ELAVL1	0.0107263	-0.409271
LINC00466	FTO	0.0107404	-0.409205
CTD-3193K9.4	YTHDF2	0.0107473	-0.409172
FAM66C	HNRNPC	0.0107491	-0.409163
LA16c-395F10.1	ELAVL1	0.0107531	-0.409144
AC093627.7	LRPPRC	0.0107936	-0.408953
LINC00297	METTL14	0.0107969	-0.408937
FAM95B1	LRPPRC	0.0108314	-0.408774
CYP4F59P	LRPPRC	0.0108685	-0.4086
LINC00870	ELAVL1	0.0108688	-0.408599
RP11-671J11.6	RBM15	0.01087	-0.408593
LINC00525	RBM15	0.0108849	-0.408523
RP5-1107A17.4	ELAVL1	0.0108904	-0.408497
RP11-429K17.1	KIAA1429	0.0109018	-0.408444
HOXC-AS3	RBM15	0.0109302	-0.408311
RP11-283I3.2	METTL14	0.0109647	-0.40815
RP11-197P3.5	FTO	0.0109671	-0.408139
RP4-717I23.3	HNRNPA2B1	0.0109684	-0.408133
RP11-25I15.2	YTHDC2	0.0109733	-0.40811
RP11-30K9.6	ELAVL1	0.0109774	-0.408091
LINC00945	RBM15B	0.0109808	-0.408075
RP11-445N18.5	LRPPRC	0.0109908	-0.408029
AC009495.2	FTO	0.0109978	-0.407996
RP11-265F19.1	METTL14	0.0110086	-0.407946
RP11-286H15.1	YTHDC2	0.0110191	-0.407897
AC144833.1	FTO	0.0110203	-0.407892
AC015849.16	METTL3	0.0110374	-0.407813
SNHG10	ZC3H13	0.0110379	-0.40781
RP11-684B21.1	LRPPRC	0.0110414	-0.407794
MIR4435-1HG	METTL14	0.0110529	-0.40774
RP3-322G13.7	FTO	0.0110781	-0.407624
LINC01143	YTHDC2	0.0110836	-0.407599
CTD-2534J5.1	FTO	0.0110976	-0.407534
RP11-1B20.1	YTHDF1	0.011124	-0.407413
BRWD1-AS1	WTAP	0.0111334	-0.407369
AC073130.3	ELAVL1	0.0111402	-0.407338
RP5-1029F21.3	METTL14	0.0111601	-0.407247
RP11-143A12.3	YTHDC1	0.0111854	-0.407131
RP11-498M15.1	YTHDF1	0.0112009	-0.40706
RP11-239L20.6	YTHDF2	0.0112049	-0.407041
LINC00494	METTL14	0.0112139	-0.407
AC090587.2	HNRNPC	0.0112347	-0.406905
RP13-122B23.8	YTHDC2	0.0112395	-0.406883
RP11-326I11.4	HNRNPC	0.0112471	-0.406849
RP1-20N2.6	FMR1	0.0113303	-0.406471
PSMG3-AS1	METTL3	0.0113324	-0.406461
RP11-1055B8.3	WTAP	0.0113372	-0.406439
CTD-2037K23.2	WTAP	0.0113432	-0.406412
AC005786.5	WTAP	0.0113455	-0.406402
AC073130.1	LRPPRC	0.0113492	-0.406385
RP11-932O9.10	WTAP	0.0113496	-0.406383
DIAPH2-AS1	YTHDF1	0.0113591	-0.40634
RP11-248J18.2	HNRNPA2B1	0.0113734	-0.406275
AC073636.1	HNRNPA2B1	0.0113742	-0.406272
CTD-2139B15.4	YTHDF1	0.0113868	-0.406215
RP11-388C12.1	YTHDF2	0.01139	-0.4062
RP11-327P2.5	KIAA1429	0.0113964	-0.406172
AC108142.1	FMR1	0.0114074	-0.406122
RP4-704D21.2	YTHDF1	0.0114242	-0.406047
CTB-99A3.1	LRPPRC	0.0114423	-0.405965
CTD-2525I3.2	METTL14	0.0114453	-0.405952
CASC15	WTAP	0.011447	-0.405944
FAM66D	METTL3	0.0114527	-0.405919
RP11-399K21.10	METTL14	0.0114583	-0.405893
RP4-809F18.2	KIAA1429	0.0114617	-0.405878
AC006380.3	YTHDC1	0.0114688	-0.405846
CTC-384G19.1	YTHDC1	0.0114688	-0.405846
CTD-3046C4.1	YTHDC1	0.0114688	-0.405846
LINC00966	YTHDC1	0.0114688	-0.405846
RP11-123K19.2	YTHDC1	0.0114688	-0.405846
RP11-293F5.1	YTHDC1	0.0114688	-0.405846
RP11-536I6.2	YTHDC1	0.0114688	-0.405846
RP11-730N24.1	YTHDC1	0.0114688	-0.405846
TTTY21	YTHDC1	0.0114688	-0.405846
RP4-676L2.1	METTL14	0.011474	-0.405823
CTD-2319I12.2	YTHDF2	0.0114859	-0.40577
TTC28-AS1	YTHDF3	0.0114969	-0.40572
RP3-388E23.2	RBM15	0.0115037	-0.40569
RP11-1055B8.3	METTL14	0.0115202	-0.405616
RP11-75C9.1	YTHDF2	0.0115228	-0.405605
CTD-2049O4.1	FTO	0.0115455	-0.405503
AC007403.2	YTHDC2	0.0115475	-0.405494
RP11-95I16.2	WTAP	0.0115648	-0.405417
RP11-136C24.2	FTO	0.0115686	-0.4054
RP11-285F7.2	LRPPRC	0.0115713	-0.405388
OR2A1-AS1	METTL3	0.0115787	-0.405356
RP11-521B24.3	YTHDC2	0.0115808	-0.405346
RP11-395B7.4	ELAVL1	0.0115967	-0.405276
AC018742.1	HNRNPC	0.0116059	-0.405234
AC114730.5	YTHDC2	0.011666	-0.404968
RP11-338N10.2	LRPPRC	0.0116733	-0.404936
RP11-165F24.3	WTAP	0.0117065	-0.40479
RP11-452K12.4	FTO	0.0117158	-0.404749
LINC00614	YTHDC2	0.0117159	-0.404748
LA16c-316G12.2	WTAP	0.0117246	-0.40471
RP11-665N17.4	FTO	0.0117266	-0.404701
AC015849.16	KIAA1429	0.0117272	-0.404698
RP11-1008C21.2	ZC3H13	0.011743	-0.404629
RP11-23N2.4	ELAVL1	0.0117814	-0.404461
AC007773.2	YTHDC1	0.0117833	-0.404452
CTD-2008P7.1	LRPPRC	0.0118168	-0.404305
RP11-589P10.5	METTL14	0.0118251	-0.404269
RP11-443A13.5	YTHDF2	0.0118259	-0.404266
XXbac-BPGBPG55C20.1	LRPPRC	0.0118445	-0.404185
LINC00960	YTHDF2	0.0118509	-0.404157
RP11-129K12.4	WTAP	0.0118664	-0.404089
RP11-603J24.4	KIAA1429	0.0118668	-0.404087
RP11-121A8.1	YTHDF2	0.0118696	-0.404075
AC016831.7	FTO	0.011872	-0.404065
RP11-810P12.5	METTL3	0.0119531	-0.403712
RP11-1094M14.11	KIAA1429	0.0119556	-0.403701
RP11-662M24.1	METTL14	0.0119558	-0.403701
RP11-196G11.4	WTAP	0.0119786	-0.403602
RP11-245J9.5	IGF2BP1	0.0119824	-0.403586
CACNA1C-IT2	YTHDF1	0.0119883	-0.40356
RP11-126K1.9	YTHDF3	0.0119886	-0.403559
CTC-255N20.1	WTAP	0.011995	-0.403531
RP11-406A9.2	ALKBH5	0.0120071	-0.403479
RP11-400N9.1	YTHDC2	0.0120168	-0.403437
RP11-863P13.1	LRPPRC	0.0120176	-0.403434
RP11-329B9.4	YTHDC2	0.0120291	-0.403384
AC012462.1	METTL14	0.0120325	-0.40337
MKLN1-AS	YTHDC2	0.01204	-0.403337
RP11-370A5.1	METTL3	0.0120588	-0.403256
HCG15	LRPPRC	0.0120784	-0.403172
LINC00152	ZC3H13	0.0120836	-0.40315
RP11-527H14.2	METTL14	0.0120922	-0.403113
RP11-181B11.2	YTHDC1	0.0121052	-0.403057
SNORD3B-1	METTL14	0.0121272	-0.402963
RP11-253M7.1	YTHDC1	0.0121371	-0.402921
TTTY8	LRPPRC	0.0121421	-0.4029
STK4-AS1	ELAVL1	0.0121619	-0.402815
UBOX5-AS1	FTO	0.012162	-0.402815
RP11-621L6.2	WTAP	0.0121636	-0.402808
AC093110.3	ELAVL1	0.0121871	-0.402707
HCG9	WTAP	0.012254	-0.402424
RP4-760C5.3	WTAP	0.0122584	-0.402405
AC006019.4	HNRNPC	0.0122799	-0.402314
LINC00555	METTL3	0.0122916	-0.402264
AC006116.12	FMR1	0.0122918	-0.402263
RP11-575F12.1	FMR1	0.0122984	-0.402235
RP11-283G6.3	HNRNPA2B1	0.0123001	-0.402228
RP11-436H11.5	RBM15B	0.01231	-0.402186
DLGAP1-AS1	WTAP	0.0123269	-0.402115
CTA-221G9.11	ALKBH5	0.0123331	-0.402089
TRAM2-AS1	LRPPRC	0.0123349	-0.402081
RP4-686C3.7	ELAVL1	0.0123486	-0.402024
RP11-434C1.1	LRPPRC	0.0123552	-0.401996
LINC01141	LRPPRC	0.0123672	-0.401946
RP5-1173A5.1	HNRNPC	0.0123696	-0.401935
RP1-86D1.4	FMR1	0.0123705	-0.401931
AC090587.5	LRPPRC	0.0123753	-0.401911
AD000684.2	KIAA1429	0.0123961	-0.401824
AC003956.1	KIAA1429	0.0124183	-0.401731
RP11-572C15.6	LRPPRC	0.0124371	-0.401652
RP3-327A19.5	LRPPRC	0.0124403	-0.401639
AC079779.6	YTHDF1	0.0124418	-0.401632
CTD-2270L9.4	FTO	0.0124435	-0.401625
RP11-388M20.1	FTO	0.0124557	-0.401574
RP1-155G6.4	METTL14	0.0124702	-0.401514
RP11-517O13.1	YTHDF3	0.0124869	-0.401444
RP11-415I12.3	FTO	0.0124936	-0.401416
LL22NC03-86G7.1	YTHDF2	0.0124952	-0.401409
CTD-2341M24.1	RBM15	0.0125087	-0.401353
RP11-556N21.1	YTHDC1	0.0125109	-0.401344
RP11-525K10.1	LRPPRC	0.0125173	-0.401317
RP11-82O19.1	YTHDC1	0.0125205	-0.401304
RP11-809H16.5	YTHDC1	0.0125346	-0.401245
AC008991.1	FTO	0.0125369	-0.401236
CTD-2380F24.1	HNRNPA2B1	0.0125771	-0.401069
RP1-317E23.3	YTHDC2	0.0125949	-0.400995
HMGA1P4	HNRNPA2B1	0.0125956	-0.400992
HCG16	YTHDC2	0.0126195	-0.400893
CHL1-AS1	IGF2BP1	0.0126375	-0.400819
RP11-463J10.4	YTHDC2	0.0126399	-0.400809
RP11-443G13.2	HNRNPC	0.0126658	-0.400702
AC005076.5	HNRNPC	0.0126728	-0.400673
RP11-486B10.3	YTHDC2	0.0126737	-0.40067
RP11-216B9.6	YTHDC2	0.0126887	-0.400608
RP4-761J14.10	YTHDF1	0.0126964	-0.400576
CT60	ELAVL1	0.0127136	-0.400505
RP11-175B12.2	YTHDF1	0.0127295	-0.40044
RP5-884C9.2	METTL14	0.0127312	-0.400433
AC116609.3	FTO	0.0127375	-0.400407
ITPKB-IT1	FTO	0.012744	-0.40038
AC084082.3	LRPPRC	0.0127635	-0.400301
AC104076.3	RBM15	0.0127708	-0.400271
RP1-154K9.2	YTHDC2	0.0127804	-0.400231
AC008937.2	RBM15B	0.0127941	-0.400175
RP11-333O1.1	METTL3	0.0128025	-0.400141
CTD-2655K5.1	FTO	0.0128066	-0.400125
XXYLT1-AS2	WTAP	0.0128089	-0.400115
CTD-2044J15.1	LRPPRC	0.0128102	-0.400109
FNDC1-IT1	METTL3	0.0128259	-0.400046
RP1-293L8.2	ALKBH5	0.0128307	-0.400026
RP11-313D6.3	RBM15	0.0128329	-0.400017
HOXD-AS2	WTAP	0.0128912	-0.39978
RP11-490G2.2	RBM15	0.0128918	-0.399777
RP11-95O2.1	LRPPRC	0.0128955	-0.399762
RP11-358B23.1	KIAA1429	0.0128983	-0.399751
RP11-33N16.2	ELAVL1	0.0129444	-0.399564
RP11-351M16.3	YTHDC2	0.0129651	-0.39948
RP11-373N22.3	WTAP	0.0129773	-0.399431
RP11-403B2.7	ELAVL1	0.0129828	-0.399409
CTD-2256P15.5	METTL14	0.012988	-0.399388
RP11-482E14.2	LRPPRC	0.0129913	-0.399375
CTD-2337I7.1	ELAVL1	0.0130029	-0.399328
AP000640.10	FTO	0.0130245	-0.399241
RP11-461F16.3	FMR1	0.0130409	-0.399175
AC100830.5	IGF2BP1	0.0130757	-0.399035
AFAP1-AS1	ELAVL1	0.0130866	-0.398991
KDM4A-AS1	ZC3H13	0.0130904	-0.398976
RP11-111F5.4	LRPPRC	0.0130963	-0.398953
AC002454.1	RBM15	0.013103	-0.398926
AC009495.3	FTO	0.0131127	-0.398887
RP11-749H20.4	METTL14	0.0131188	-0.398862
RP11-357N13.1	ELAVL1	0.0131257	-0.398835
LINC00571	LRPPRC	0.0131909	-0.398574
AC106053.1	RBM15B	0.013193	-0.398566
CTD-2341M24.1	LRPPRC	0.0131944	-0.398561
RP11-675F6.4	HNRNPC	0.0132024	-0.398529
AC098820.3	HNRNPA2B1	0.0132186	-0.398464
LINC00482	FTO	0.0132296	-0.398421
AC079630.4	YTHDC2	0.0132338	-0.398404
RP11-303E16.8	RBM15	0.0132415	-0.398373
RP11-881M11.1	YTHDC1	0.0132512	-0.398335
RP3-441A12.1	KIAA1429	0.0132545	-0.398322
LINC00505	METTL14	0.0132571	-0.398311
RP11-556I14.1	YTHDF2	0.0132585	-0.398306
DENND5B-AS1	HNRNPA2B1	0.0132635	-0.398286
AC006272.1	HNRNPA2B1	0.0132641	-0.398284
AC015849.16	HNRNPC	0.0132892	-0.398184
RP11-53B2.5	YTHDF2	0.0132931	-0.398169
RP11-3P17.4	YTHDF3	0.013305	-0.398122
RP11-181B11.2	METTL14	0.0133074	-0.398112
AC004878.8	WTAP	0.0133207	-0.39806
LINC01053	ALKBH5	0.0133221	-0.398054
RP11-148B6.2	METTL14	0.0134045	-0.39773
CTD-2588J1.1	RBM15B	0.0134233	-0.397656
RP11-448A19.1	ZC3H13	0.0134557	-0.397529
RP11-347K2.2	YTHDC2	0.0134729	-0.397462
RP1-142L7.5	YTHDC2	0.0134846	-0.397416
RP11-212P7.2	LRPPRC	0.0134854	-0.397413
HOTAIR	RBM15	0.0134921	-0.397386
LINC00638	YTHDF2	0.013494	-0.397379
RP11-6D1.3	HNRNPA2B1	0.0134999	-0.397356
CTC-329D1.2	YTHDF3	0.0135038	-0.397341
RP11-401F2.3	KIAA1429	0.0135063	-0.397331
RP11-483P21.6	METTL3	0.0135118	-0.39731
LHFPL3-AS1	METTL14	0.0135184	-0.397284
RP11-474B16.1	YTHDF2	0.0135621	-0.397114
CROCCP2	METTL14	0.013563	-0.39711
LHFPL3-AS1	FTO	0.0135647	-0.397104
MIR137HG	LRPPRC	0.0135802	-0.397043
CTD-2337I7.1	RBM15	0.0135862	-0.39702
CTD-2012K14.7	YTHDF2	0.0135925	-0.396995
AF011889.2	METTL3	0.0135969	-0.396978
AC090587.4	WTAP	0.0136023	-0.396957
RP1-40E16.2	ELAVL1	0.0136052	-0.396946
RP11-430H10.1	HNRNPC	0.013608	-0.396935
RP11-219B17.1	METTL14	0.0136249	-0.39687
RP11-434H6.6	LRPPRC	0.0136348	-0.396831
CTC-255N20.1	HNRNPA2B1	0.0136875	-0.396628
RP11-258C19.7	WTAP	0.0136967	-0.396592
RP11-686D22.4	RBM15	0.0137097	-0.396542
RP11-122M14.1	METTL3	0.0137169	-0.396514
RP11-474D1.2	WTAP	0.0137207	-0.3965
IGFBP7-AS1	LRPPRC	0.0137369	-0.396437
RP11-44D19.1	HNRNPC	0.0137457	-0.396403
AC105053.4	ELAVL1	0.0137555	-0.396366
ATG10-IT1	METTL3	0.0137559	-0.396364
RP11-327J17.2	YTHDF1	0.0137667	-0.396323
CTD-3074O7.12	METTL3	0.0137682	-0.396317
AC004231.2	YTHDF1	0.0137877	-0.396242
TMEM191A	FTO	0.0137922	-0.396225
RP11-342M3.5	HNRNPC	0.0138001	-0.396195
RP11-968O1.5	KIAA1429	0.0138011	-0.39619
RP1-29C18.9	METTL14	0.0138192	-0.396121
RP11-286B14.2	METTL3	0.013828	-0.396087
AC006159.5	YTHDF2	0.0138282	-0.396087
RP11-2E17.2	YTHDF2	0.0138351	-0.39606
CTD-2528A14.3	IGF2BP1	0.0138359	-0.396057
RP11-536C5.2	YTHDC2	0.013837	-0.396053
RP11-486O13.4	LRPPRC	0.0138545	-0.395986
RP11-171G2.1	FTO	0.0138722	-0.395919
SIX3-AS1	FTO	0.0138786	-0.395894
RP11-686D22.4	LRPPRC	0.0138926	-0.395841
RP11-1079K10.2	WTAP	0.0138932	-0.395839
LINC01142	LRPPRC	0.0139163	-0.395751
AF011889.2	LRPPRC	0.0139435	-0.395647
AC096559.1	RBM15B	0.0139553	-0.395602
AP000640.10	KIAA1429	0.0139573	-0.395595
RP11-546J1.1	KIAA1429	0.0139662	-0.395561
RP4-802A10.1	FTO	0.0139705	-0.395544
RP11-83C7.2	RBM15	0.0140202	-0.395356
RP11-83B20.1	METTL14	0.0140284	-0.395325
RP1-111B22.3	METTL14	0.0140404	-0.39528
AC006547.13	FTO	0.0140419	-0.395274
RP11-148B6.2	FTO	0.0140438	-0.395267
XX-C2158C12.2	LRPPRC	0.0140732	-0.395156
AC147651.3	RBM15	0.0140737	-0.395154
AC010468.2	FMR1	0.0140743	-0.395152
RP11-752D24.3	YTHDF1	0.0140755	-0.395148
TFAP2A-AS1	KIAA1429	0.0140838	-0.395116
RP11-386B13.4	YTHDC1	0.014091	-0.395089
AC000124.1	FTO	0.0141026	-0.395045
CACNA1G-AS1	FTO	0.0141065	-0.395031
RP11-527D7.1	LRPPRC	0.0141096	-0.395019
RP11-481J13.1	LRPPRC	0.0141314	-0.394937
RAB11B-AS1	LRPPRC	0.0141508	-0.394864
RP11-1079K10.3	YTHDF2	0.0141532	-0.394855
RP11-490M8.1	LRPPRC	0.0141577	-0.394838
RP11-400L8.2	FMR1	0.0141619	-0.394823
RP11-420A23.1	WTAP	0.014163	-0.394819
AC006272.1	METTL3	0.0141708	-0.394789
AL162759.1	LRPPRC	0.0141932	-0.394705
RP11-16D22.2	LRPPRC	0.0141932	-0.394705
RP11-301L8.2	YTHDF1	0.0142007	-0.394677
AC004257.3	HNRNPA2B1	0.0142261	-0.394582
RP11-211N8.2	ZC3H13	0.014238	-0.394538
RP5-905N1.2	FTO	0.0142381	-0.394537
RP11-568J23.6	FMR1	0.014251	-0.394489
CTB-151G24.1	YTHDC1	0.0142625	-0.394446
RP11-472G21.2	KIAA1429	0.0142639	-0.394441
RP11-369K17.1	RBM15B	0.0142686	-0.394424
CHODL-AS1	METTL14	0.0142738	-0.394404
AP001058.3	ELAVL1	0.0142782	-0.394388
RP11-61A14.1	CBLL1	0.0143024	-0.394298
RP11-696D21.2	LRPPRC	0.0143042	-0.394291
RP11-492L8.2	WTAP	0.0143132	-0.394258
CTD-2049O4.1	KIAA1429	0.0143335	-0.394182
RP11-646I6.5	ZC3H13	0.0143465	-0.394134
RP11-399O19.9	HNRNPC	0.0143602	-0.394083
RP1-158P9.1	YTHDC2	0.0143689	-0.394051
RP11-30K9.5	YTHDC1	0.0143836	-0.393996
CTD-2515A14.1	RBM15	0.0143883	-0.393979
RP11-849N15.1	YTHDC2	0.0143952	-0.393954
RP3-395M20.8	FTO	0.0144155	-0.393878
RP11-480C16.1	ELAVL1	0.0144214	-0.393857
RP11-696D21.2	RBM15	0.0144217	-0.393856
PLCE1-AS1	WTAP	0.0144352	-0.393806
RP11-386M24.8	FTO	0.0144366	-0.393801
RP11-666A8.12	IGF2BP1	0.0144472	-0.393761
AP000640.2	KIAA1429	0.014458	-0.393722
PCOLCE-AS1	RBM15	0.0144611	-0.39371
RP11-572M11.4	LRPPRC	0.0144696	-0.393679
LINC00519	ELAVL1	0.0144778	-0.393649
RP11-252P19.2	METTL14	0.0144948	-0.393586
CTD-2529O21.1	FTO	0.0145164	-0.393507
CTD-3096P4.1	RBM15B	0.0145231	-0.393482
SMAD5-AS1	LRPPRC	0.0145281	-0.393464
RP11-290F5.2	ELAVL1	0.0145312	-0.393452
RP11-19C24.1	ELAVL1	0.0145342	-0.393441
AC005076.5	KIAA1429	0.014537	-0.393431
RP11-56F10.3	FMR1	0.0145496	-0.393385
AC073326.3	FMR1	0.0145532	-0.393372
AC021188.4	ELAVL1	0.0145665	-0.393323
LINC01111	RBM15B	0.0145927	-0.393227
RP11-330O11.3	RBM15	0.0145961	-0.393215
RP11-629E24.2	METTL14	0.0146578	-0.39299
RP1-151B14.6	HNRNPC	0.0146687	-0.39295
AC147651.3	LRPPRC	0.0146816	-0.392903
AC013436.6	YTHDF2	0.0146827	-0.392899
AC010976.2	METTL14	0.0146919	-0.392865
LINC00515	HNRNPA2B1	0.0147033	-0.392824
RP13-270P17.1	FTO	0.0147069	-0.392811
RP11-166A12.1	RBM15B	0.0147445	-0.392675
CTD-2516F10.4	METTL14	0.0147663	-0.392596
RP11-83A24.2	LRPPRC	0.0147786	-0.392551
RP11-517P14.2	YTHDC2	0.014783	-0.392535
RP11-386B13.4	METTL3	0.0148202	-0.392401
AC007078.4	HNRNPA2B1	0.0148359	-0.392344
MAMDC2-AS1	YTHDC1	0.0148367	-0.392341
TTLL7-IT1	WTAP	0.0148681	-0.392228
RP11-755B10.3	ZC3H13	0.0148825	-0.392176
RP4-612B15.3	LRPPRC	0.0148995	-0.392115
RP11-774O3.3	LRPPRC	0.0149055	-0.392094
RP11-1437A8.4	FTO	0.0149215	-0.392036
AP001053.11	WTAP	0.0149393	-0.391972
RP11-160E2.11	METTL14	0.014946	-0.391948
AC074363.1	HNRNPC	0.0149528	-0.391924
AC103563.8	YTHDC1	0.0149602	-0.391898
AC005540.3	METTL14	0.0149717	-0.391856
LINC00277	YTHDC1	0.0149775	-0.391835
RP11-6I2.3	LRPPRC	0.0149788	-0.391831
CTD-2260A17.1	HNRNPA2B1	0.0149878	-0.391798
RP11-634B7.4	LRPPRC	0.0149894	-0.391793
HCG11	YTHDF2	0.0150272	-0.391658
KB-1043D8.6	ELAVL1	0.0150308	-0.391645
RP11-488C13.5	WTAP	0.0150345	-0.391632
LINC00486	KIAA1429	0.0150392	-0.391615
RP11-592N21.2	ELAVL1	0.0150563	-0.391554
CIRBP-AS1	YTHDC2	0.0150708	-0.391503
RP11-429J17.2	WTAP	0.0150881	-0.391441
RP3-414A15.10	KIAA1429	0.0150913	-0.39143
RP11-208K4.1	KIAA1429	0.015113	-0.391352
RC3H1-IT1	METTL14	0.0151186	-0.391333
SEC22B	METTL14	0.0151196	-0.391329
JRKL-AS1	YTHDC1	0.015121	-0.391324
CTD-2145A24.3	HNRNPC	0.0151216	-0.391322
RP11-80F22.15	YTHDC1	0.0151359	-0.391271
CTC-325H20.2	HNRNPA2B1	0.0151554	-0.391202
RP11-481J2.2	ELAVL1	0.0151742	-0.391136
LINC00610	METTL14	0.0151929	-0.39107
RP1-68D18.2	LRPPRC	0.0151956	-0.39106
RP11-1149M10.1	WTAP	0.0152074	-0.391018
RP11-80K21.3	YTHDC2	0.0152093	-0.391011
RP11-25I15.2	KIAA1429	0.0152148	-0.390992
CTD-2227I18.1	RBM15B	0.0152216	-0.390968
CTB-99A3.1	RBM15B	0.0152295	-0.39094
RP11-266L9.2	WTAP	0.015236	-0.390917
RP13-131K19.1	FMR1	0.0152445	-0.390887
RP11-267N12.3	METTL14	0.0152555	-0.390849
RP11-549K20.1	YTHDF2	0.0152597	-0.390834
RP1-290I10.5	RBM15B	0.0152634	-0.390821
AC093110.3	HNRNPC	0.015266	-0.390812
RP11-342I1.2	YTHDF2	0.0152796	-0.390764
NEAT1	RBM15B	0.0152861	-0.390741
RP13-977J11.2	HNRNPA2B1	0.0152875	-0.390736
LINC00474	LRPPRC	0.0152993	-0.390694
RP11-720N19.2	FTO	0.0153199	-0.390622
CTD-2008P7.3	LRPPRC	0.0153265	-0.390599
LINC00657	HNRNPA2B1	0.015331	-0.390583
CTC-453G23.5	YTHDF3	0.0153553	-0.390498
RP4-580N22.2	HNRNPC	0.0153641	-0.390467
RP11-21L1.1	METTL3	0.0153874	-0.390386
SMCR2	KIAA1429	0.0153922	-0.390369
CTD-2130F23.2	RBM15	0.0153939	-0.390363
RP11-143A12.3	WTAP	0.0154016	-0.390336
RP5-971N18.3	RBM15B	0.015404	-0.390328
RP11-10A14.3	YTHDF1	0.0154088	-0.390311
CTD-2576D5.4	YTHDF1	0.015414	-0.390293
RP11-67M1.1	FTO	0.0154203	-0.390271
RP11-429J17.4	HNRNPA2B1	0.0154217	-0.390266
AC005487.2	KIAA1429	0.0154333	-0.390225
RP11-382A20.7	WTAP	0.015457	-0.390143
ETV5-AS1	HNRNPC	0.0154784	-0.390068
RP11-118B22.4	YTHDC2	0.0154963	-0.390006
USP12-AS2	LRPPRC	0.0155033	-0.389982
LPP-AS1	ALKBH5	0.0155206	-0.389921
POLR2J4	YTHDF3	0.0155458	-0.389834
AC016629.3	HNRNPA2B1	0.0155465	-0.389832
LINC00302	FTO	0.015597	-0.389657
RP11-53B2.2	YTHDC1	0.0156085	-0.389617
AC006547.13	KIAA1429	0.0156271	-0.389553
LINC00421	YTHDC1	0.0156388	-0.389513
RP11-655M14.12	YTHDC1	0.0156524	-0.389466
AD000684.2	LRPPRC	0.0156553	-0.389456
AC015971.2	FTO	0.0156649	-0.389422
RP11-292F9.1	METTL14	0.0156888	-0.38934
CTC-525D6.1	METTL3	0.0156932	-0.389325
RP11-329B9.4	LRPPRC	0.0156966	-0.389313
RP11-495O10.1	FTO	0.0157061	-0.389281
AP000797.4	LRPPRC	0.0157164	-0.389245
WNT5A-AS1	YTHDF2	0.0157295	-0.389201
CTB-114C7.3	METTL14	0.0157295	-0.389201
RP11-862P13.1	RBM15B	0.0157349	-0.389182
LINC00431	KIAA1429	0.0157398	-0.389165
RP11-466A19.8	FTO	0.0157457	-0.389145
MAMDC2-AS1	METTL14	0.0157504	-0.389129
RP11-556I14.1	LRPPRC	0.0157567	-0.389107
RP11-354A14.1	YTHDF1	0.01576	-0.389096
AC007952.4	FMR1	0.0157642	-0.389081
RP11-1081M5.1	RBM15	0.0157749	-0.389045
AC010649.1	YTHDC2	0.0157765	-0.389039
AC006160.5	CBLL1	0.0157877	-0.389001
GRPEL2-AS1	YTHDF1	0.0157936	-0.388981
CTD-2616J11.10	ZC3H13	0.0158085	-0.38893
TMEM72-AS1	LRPPRC	0.0158086	-0.38893
RP11-69H14.6	ELAVL1	0.015815	-0.388908
CTD-3126B10.4	YTHDC2	0.0158318	-0.38885
RP11-416N4.4	YTHDF2	0.0158355	-0.388838
RP11-80K21.3	HNRNPA2B1	0.0158363	-0.388835
AC020601.1	FTO	0.0158381	-0.388829
AC016745.3	ELAVL1	0.0158554	-0.38877
RP11-121A8.1	ELAVL1	0.0158719	-0.388713
RP11-2O17.2	WTAP	0.0158818	-0.38868
RP11-380L11.4	LRPPRC	0.0158948	-0.388636
CTA-503F6.2	YTHDF1	0.0159111	-0.38858
CTD-3074O7.12	WTAP	0.0159204	-0.388548
AC008060.8	METTL3	0.0159318	-0.38851
RP3-398G3.5	LRPPRC	0.0159368	-0.388493
RP11-272L13.3	LRPPRC	0.0159389	-0.388486
AC073326.3	FTO	0.0159432	-0.388471
CTB-12O2.1	YTHDF1	0.0159677	-0.388388
RP11-521O16.2	ELAVL1	0.0159791	-0.388349
RP1-149A16.17	WTAP	0.0159823	-0.388338
RP11-97O12.7	WTAP	0.0159868	-0.388323
RP11-675F6.4	METTL3	0.0159992	-0.388281
RP11-401F2.3	YTHDC1	0.0160117	-0.388239
RP11-23P13.7	CBLL1	0.0160174	-0.38822
RP5-867C24.5	HNRNPA2B1	0.0160262	-0.38819
RP4-610C12.4	HNRNPC	0.0160586	-0.388081
CTD-3193K9.4	ELAVL1	0.0160593	-0.388078
RP11-522I20.3	KIAA1429	0.0160662	-0.388055
CTD-2184D3.6	HNRNPA2B1	0.0161006	-0.387939
CT60	YTHDF2	0.0161299	-0.38784
ETV5-AS1	WTAP	0.0161311	-0.387836
CTD-2240J17.1	METTL14	0.0161342	-0.387826
RP11-442N24__B.1	ZC3H13	0.0161345	-0.387825
RP1-7G5.6	FTO	0.0161419	-0.3878
RP4-568F9.6	FMR1	0.0161633	-0.387728
RP11-703G6.1	RBM15B	0.0161711	-0.387702
CTA-363E19.2	METTL3	0.0161766	-0.387684
LINC00508	METTL14	0.0161798	-0.387673
RP11-181B11.2	FTO	0.0161893	-0.387641
RP11-164J13.1	YTHDC1	0.01619	-0.387639
CTB-47B11.3	LRPPRC	0.0161924	-0.387631
AC016629.3	HNRNPC	0.0161986	-0.38761
RP4-635E18.6	YTHDF3	0.0162309	-0.387502
RP11-73M7.6	LRPPRC	0.0162493	-0.38744
RP11-598F7.1	FMR1	0.0162519	-0.387432
STX18-IT1	FTO	0.0162608	-0.387402
LINC00654	YTHDC2	0.0162623	-0.387397
RP11-1070N10.6	RBM15	0.016265	-0.387388
AC002467.7	HNRNPA2B1	0.0162914	-0.3873
RP11-429K17.1	WTAP	0.016331	-0.387168
LINC00681	FTO	0.0163433	-0.387127
RP1-257A7.5	WTAP	0.0163474	-0.387114
RP11-797A18.6	METTL14	0.0163525	-0.387097
CTB-31O20.2	METTL14	0.0163533	-0.387094
RP11-646J21.5	HNRNPC	0.0163556	-0.387087
TMEM191A	HNRNPA2B1	0.0163557	-0.387086
RP5-1107A17.4	HNRNPC	0.0163764	-0.387017
RP11-671J11.7	HNRNPA2B1	0.0163783	-0.387011
RP11-331F9.3	ELAVL1	0.016385	-0.386989
LINC00393	YTHDF1	0.0163904	-0.386971
RP11-666F17.1	ZC3H13	0.0163917	-0.386967
RP11-467J12.4	RBM15	0.0163926	-0.386964
AC002519.8	LRPPRC	0.0163972	-0.386948
RP5-1056L3.1	RBM15B	0.0163987	-0.386943
IFNG-AS1	HNRNPC	0.0164149	-0.38689
AGBL5-IT1	YTHDF2	0.0164191	-0.386876
CTD-2311B13.2	YTHDF2	0.0164213	-0.386869
RP11-523O18.1	YTHDC2	0.0164235	-0.386861
RP4-607I7.1	RBM15	0.0164333	-0.386829
RP11-839G9.1	ALKBH5	0.0164432	-0.386796
RP11-550I24.2	FTO	0.0164479	-0.386781
RP11-514P8.8	LRPPRC	0.0164801	-0.386674
RP11-822E23.2	HNRNPA2B1	0.0164835	-0.386663
RP11-424I19.2	ELAVL1	0.0164913	-0.386637
LINC00518	YTHDC1	0.0164945	-0.386627
RP11-536C5.7	ZC3H13	0.0164977	-0.386616
AC009542.2	HNRNPC	0.0165297	-0.386511
RP11-440L14.4	LRPPRC	0.0165343	-0.386496
SYP-AS1	FTO	0.016536	-0.38649
RP11-99A1.2	HNRNPA2B1	0.0165525	-0.386436
RP11-300E4.2	METTL14	0.0165581	-0.386417
ATE1-AS1	LRPPRC	0.0165858	-0.386326
AP001057.1	ELAVL1	0.0166047	-0.386264
RP11-25H12.1	ELAVL1	0.0166116	-0.386242
RP11-327J17.1	YTHDC2	0.0166311	-0.386178
XXYLT1-AS2	HNRNPC	0.0166389	-0.386152
AP000695.4	HNRNPA2B1	0.016641	-0.386145
AC006116.17	METTL3	0.016652	-0.386109
RP1-313L4.3	YTHDF2	0.0166533	-0.386105
RP11-304L19.2	METTL3	0.0166745	-0.386036
RP11-621L6.3	WTAP	0.0166869	-0.385995
RP11-326C3.11	ZC3H13	0.0166992	-0.385955
RP11-60A24.3	CBLL1	0.0167147	-0.385904
CTB-161K23.1	RBM15B	0.0167205	-0.385886
SNORA40	LRPPRC	0.0167223	-0.385879
TSPAN9-IT1	HNRNPC	0.0167358	-0.385836
RP11-107M16.2	FTO	0.0167408	-0.385819
RP11-446N19.1	HNRNPA2B1	0.0167477	-0.385797
CTB-25B13.12	METTL14	0.0167482	-0.385795
RP11-773D16.1	FTO	0.0167526	-0.385781
TTTY1B	YTHDC2	0.0167619	-0.38575
AC007126.1	WTAP	0.016767	-0.385734
RP11-445N18.7	YTHDF1	0.0167814	-0.385687
RP11-235E17.6	HNRNPA2B1	0.0167972	-0.385636
RP11-96B5.4	HNRNPC	0.0168124	-0.385587
RP11-544M22.1	METTL14	0.016815	-0.385578
RP11-98D18.1	LRPPRC	0.0168251	-0.385545
RP11-198M11.2	WTAP	0.0168326	-0.385521
AC009495.3	METTL14	0.0168351	-0.385513
NAV2-IT1	METTL3	0.0168397	-0.385498
RP11-44I10.3	HNRNPA2B1	0.0168418	-0.385491
ZNRF3-AS1	YTHDC2	0.0168647	-0.385417
BCYRN1	METTL14	0.0168888	-0.385339
RP11-208K4.1	WTAP	0.0169494	-0.385143
NAPA-AS1	YTHDC2	0.0169762	-0.385057
DGCR11	FMR1	0.0170227	-0.384908
RP1-101K10.6	YTHDF3	0.017038	-0.384858
RP11-548P2.2	HNRNPC	0.0170548	-0.384804
CTB-134F13.1	METTL14	0.0170557	-0.384802
RP11-251G23.5	ZC3H13	0.0170691	-0.384758
ITPKB-AS1	METTL14	0.017085	-0.384708
NCAM1-AS1	YTHDF2	0.0170892	-0.384694
AC090696.2	FTO	0.0170916	-0.384686
RP4-530I15.6	LRPPRC	0.0171097	-0.384629
AC092159.2	YTHDC2	0.0171107	-0.384625
AC073257.2	YTHDC2	0.0171148	-0.384612
RP11-332K15.1	LRPPRC	0.0171222	-0.384588
RP11-310E22.5	YTHDF2	0.0171575	-0.384476
ARHGAP26-IT1	YTHDF2	0.0171649	-0.384452
RP11-575F12.2	ELAVL1	0.0171653	-0.384451
RP11-728E14.3	YTHDC2	0.0171819	-0.384398
RP11-875O11.2	YTHDF2	0.0171842	-0.384391
RP13-494C23.1	YTHDF1	0.0171916	-0.384367
AC011524.1	FTO	0.0172143	-0.384295
RP11-292F9.1	FTO	0.0172265	-0.384256
RP11-58A18.1	LRPPRC	0.0172338	-0.384233
RP11-359E10.1	KIAA1429	0.0172643	-0.384136
CTD-2342J14.6	RBM15B	0.0172877	-0.384062
RP13-735L24.1	WTAP	0.0172936	-0.384043
RP5-842K16.1	ELAVL1	0.0172968	-0.384033
RP11-403A21.2	YTHDC2	0.0172987	-0.384027
AC007277.3	HNRNPC	0.0172994	-0.384025
CTC-436P18.1	METTL14	0.0173089	-0.383995
RP3-333A15.1	FTO	0.0173106	-0.383989
RP11-343J18.1	RBM15	0.0173164	-0.383971
AC019048.1	METTL14	0.0173266	-0.383938
STARD4-AS1	LRPPRC	0.017333	-0.383918
RP11-247A12.2	METTL3	0.0173452	-0.38388
AC007405.8	FMR1	0.0173525	-0.383857
RP11-286E11.1	WTAP	0.017353	-0.383855
AC093627.12	YTHDF2	0.0173563	-0.383844
RP4-782G3.1	LRPPRC	0.0173681	-0.383807
AC009133.14	METTL14	0.0173752	-0.383785
RP11-68I3.10	ELAVL1	0.0173761	-0.383782
CKMT2-AS1	WTAP	0.0173958	-0.38372
RP11-343H5.6	FTO	0.0173965	-0.383718
RP11-177H13.2	LRPPRC	0.0174039	-0.383694
RP11-498C9.17	HNRNPC	0.0174058	-0.383689
LINC00476	ZC3H13	0.0174064	-0.383686
RP1-149A16.3	WTAP	0.0174111	-0.383672
SRRM2-AS1	YTHDC2	0.0174163	-0.383655
LPP-AS1	YTHDF1	0.0174234	-0.383633
CTB-60B18.10	YTHDC2	0.017427	-0.383622
CTD-2195B23.3	LRPPRC	0.0174489	-0.383553
AC004543.2	ELAVL1	0.0174582	-0.383523
CTD-2152M20.2	LRPPRC	0.017477	-0.383464
SRP14-AS1	HNRNPA2B1	0.0174771	-0.383464
RP11-17A1.3	HNRNPC	0.0174856	-0.383437
CTD-3216D2.5	METTL14	0.0175093	-0.383363
RP1-184J9.2	METTL14	0.0175129	-0.383352
RP11-439K3.1	WTAP	0.0175142	-0.383348
RP11-81N13.1	FTO	0.0175357	-0.38328
AC105053.4	HNRNPC	0.0175525	-0.383228
RP3-511B24.6	HNRNPC	0.0175602	-0.383203
RP11-1079K10.2	METTL3	0.0175795	-0.383143
RP11-830F9.7	HNRNPC	0.0176106	-0.383046
RP11-563M4.1	LRPPRC	0.0176222	-0.38301
RP11-315A16.1	FMR1	0.0176231	-0.383007
RP11-483P21.3	ALKBH5	0.0176324	-0.382978
RP11-190A12.8	YTHDF2	0.0176632	-0.382882
CTD-2555A7.2	LRPPRC	0.017666	-0.382873
RP11-982M15.8	RBM15	0.0176719	-0.382855
RP11-510M2.2	HNRNPA2B1	0.0176786	-0.382834
RP11-456O19.4	YTHDF1	0.0176828	-0.382821
CCDC26	METTL14	0.0176901	-0.382798
LINC00466	YTHDC1	0.0176954	-0.382782
RP11-151A6.4	WTAP	0.0176991	-0.38277
RP11-461L13.4	HNRNPA2B1	0.0176997	-0.382768
CTA-250D10.19	HNRNPC	0.0177005	-0.382766
RP11-145A3.2	YTHDF2	0.0177079	-0.382743
RP11-1018N14.5	METTL14	0.0177394	-0.382645
AC002454.1	ELAVL1	0.0177441	-0.382631
XXbac-B33L19.4	YTHDC2	0.0177495	-0.382614
RP11-718O11.1	HNRNPA2B1	0.0177508	-0.38261
RP5-998N21.4	LRPPRC	0.0177675	-0.382558
RP11-638L3.1	ALKBH5	0.0177702	-0.38255
AL672294.1	FTO	0.0177795	-0.382521
AC096559.2	RBM15B	0.0178047	-0.382443
CTD-2072I24.1	FMR1	0.0178071	-0.382435
HPN-AS1	LRPPRC	0.0178085	-0.382431
RP11-313E19.2	ELAVL1	0.0178107	-0.382424
MIR22HG	ELAVL1	0.017816	-0.382408
LINC01137	ZC3H13	0.0178205	-0.382394
AP000662.4	LRPPRC	0.0178386	-0.382338
RP4-806M20.3	RBM15B	0.0178418	-0.382328
CD27-AS1	YTHDC2	0.0178435	-0.382323
RP11-94H18.1	METTL14	0.0178486	-0.382307
AP000350.5	FMR1	0.0178559	-0.382285
DPH6-AS1	LRPPRC	0.0178689	-0.382245
RP11-120M18.5	YTHDC2	0.0178731	-0.382232
RP3-465N24.6	YTHDF3	0.0178818	-0.382205
RP11-264A11.1	YTHDC1	0.017889	-0.382182
RP11-386B13.4	HNRNPA2B1	0.0178922	-0.382173
CTB-161C1.1	YTHDF2	0.0179158	-0.3821
RN7SL832P	ZC3H13	0.0179176	-0.382094
CTA-984G1.5	METTL14	0.017918	-0.382093
RP11-333O1.1	KIAA1429	0.0179264	-0.382067
AC068610.3	RBM15	0.017939	-0.382029
RP1-178F10.1	WTAP	0.0179434	-0.382015
RP3-388E23.2	YTHDC2	0.0179445	-0.382012
RP11-677M14.7	ELAVL1	0.017947	-0.382004
CTD-2008P7.8	YTHDC2	0.0179526	-0.381987
RP11-1070A24.2	METTL14	0.0179683	-0.381939
RP11-130L8.1	WTAP	0.0179908	-0.38187
RP11-1000B6.3	YTHDF2	0.0180018	-0.381836
RP13-631K18.2	LRPPRC	0.0180042	-0.381829
AC010729.2	YTHDF1	0.0180151	-0.381795
AC015849.16	YTHDC1	0.0180226	-0.381772
RP11-166P13.3	METTL3	0.0180231	-0.381771
AC114730.7	FMR1	0.0180241	-0.381768
RP11-157E16.1	HNRNPC	0.0180245	-0.381766
RP11-389C8.2	METTL14	0.0180854	-0.38158
AC008073.7	YTHDC2	0.0180893	-0.381568
AC128709.3	YTHDC1	0.0180937	-0.381555
RP11-705C15.5	KIAA1429	0.0181069	-0.381515
AC128709.3	KIAA1429	0.0181071	-0.381514
AL157902.3	METTL14	0.0181303	-0.381443
LINC01121	ELAVL1	0.0181392	-0.381416
CTD-2337A12.1	LRPPRC	0.0181473	-0.381392
RP11-59H7.3	LRPPRC	0.0181492	-0.381386
RP11-690I21.2	WTAP	0.0181514	-0.381379
RP11-794M8.1	RBM15	0.0181517	-0.381378
RP11-255C15.3	CBLL1	0.0181539	-0.381371
RP11-403I13.8	LRPPRC	0.0181555	-0.381366
RP11-277A4.4	YTHDF1	0.0181598	-0.381353
RP11-168K11.3	RBM15	0.0181838	-0.38128
CTD-2043I16.1	RBM15	0.0181924	-0.381254
RP11-13A1.3	LRPPRC	0.0182083	-0.381206
TTTY1B	YTHDC1	0.0182245	-0.381157
RP11-53B2.5	YTHDC1	0.018227	-0.381149
LINC00313	LRPPRC	0.0182383	-0.381115
AC078883.4	YTHDC1	0.0182414	-0.381106
RP11-245C17.2	WTAP	0.0182442	-0.381097
RP11-626G11.5	ELAVL1	0.0182715	-0.381015
AC002480.4	ALKBH5	0.0182741	-0.381007
CCDC148-AS1	METTL3	0.0182869	-0.380968
RP11-184E9.2	YTHDF2	0.0183143	-0.380885
CTD-2527I21.9	RBM15	0.0183164	-0.380879
RP5-855F14.1	METTL14	0.0183188	-0.380871
RP11-169K16.4	YTHDF2	0.018331	-0.380835
RP11-620J15.2	LRPPRC	0.0183431	-0.380798
RP11-295G24.5	YTHDF2	0.0183691	-0.38072
RP11-434P11.2	METTL3	0.0183832	-0.380677
RHPN1-AS1	WTAP	0.0183928	-0.380648
RP11-307C19.1	HNRNPC	0.0184	-0.380627
RP11-120M18.2	WTAP	0.0184018	-0.380621
FAM225A	YTHDC1	0.0184055	-0.38061
RP11-775G23.1	RBM15B	0.0184092	-0.380599
MMP24-AS1	HNRNPA2B1	0.0184094	-0.380598
LINC00316	RBM15	0.0184131	-0.380587
RP4-530I15.9	METTL14	0.0184241	-0.380554
RP11-455F5.3	LRPPRC	0.0184266	-0.380547
RP11-550H2.2	METTL14	0.0184373	-0.380514
RP11-202A13.1	ELAVL1	0.018458	-0.380452
LINC00028	YTHDC2	0.0184602	-0.380446
RP11-6B4.1	LRPPRC	0.0184763	-0.380398
RP11-312J18.6	METTL14	0.0184836	-0.380376
RP11-66B24.2	LRPPRC	0.0184972	-0.380335
RP11-876N24.5	WTAP	0.0185208	-0.380264
NPPA-AS1	METTL14	0.0185221	-0.38026
RP11-568N6.1	ELAVL1	0.0185264	-0.380247
AC006129.4	METTL14	0.0185277	-0.380243
RP11-334C17.5	METTL14	0.018528	-0.380243
HM13-IT1	ZC3H13	0.0185292	-0.380239
RP1-15D23.2	ELAVL1	0.0185342	-0.380224
AC090587.4	METTL3	0.0185374	-0.380214
AC007422.1	RBM15B	0.0185552	-0.380161
RP11-348F1.2	HNRNPC	0.0185554	-0.380161
MIR137HG	RBM15	0.0185592	-0.380149
AC015987.1	RBM15B	0.0185722	-0.38011
AC004870.3	KIAA1429	0.0185889	-0.380061
RP11-820I16.3	FTO	0.0186023	-0.380021
RP11-475O23.3	YTHDC2	0.0186029	-0.380019
RP11-308N19.1	YTHDF1	0.0186043	-0.380015
RP1-111C20.4	ELAVL1	0.0186052	-0.380012
RP11-399O19.9	HNRNPA2B1	0.0186163	-0.379979
RP11-1035H13.2	YTHDF1	0.0186319	-0.379932
RP11-452F19.3	YTHDC1	0.0186414	-0.379904
RP11-75C9.1	RBM15	0.0186548	-0.379864
RP11-335L23.4	YTHDC2	0.0186586	-0.379853
RP11-881M11.1	METTL14	0.0186681	-0.379825
AC093690.1	RBM15B	0.0186829	-0.379781
RNF144A-AS1	FTO	0.018689	-0.379763
RP11-439A17.9	LRPPRC	0.0186921	-0.379754
RP11-74K11.2	FTO	0.0187027	-0.379722
AC024560.2	FTO	0.018704	-0.379718
PEX5L-AS1	HNRNPC	0.0187052	-0.379714
RP11-214K3.18	HNRNPA2B1	0.0187112	-0.379697
AP001471.1	ELAVL1	0.0187184	-0.379675
U62631.5	LRPPRC	0.0187298	-0.379642
CTC-525D6.2	WTAP	0.018732	-0.379635
LINC00339	METTL14	0.0187476	-0.379589
RP11-634B7.5	ELAVL1	0.0187587	-0.379556
RP11-245P10.6	IGF2BP1	0.0187795	-0.379494
RP11-686D22.5	LRPPRC	0.0187861	-0.379475
CTB-151G24.1	WTAP	0.0188035	-0.379423
RP11-435B5.4	METTL14	0.0188072	-0.379412
RP11-783L4.1	FTO	0.0188082	-0.37941
RP11-158M2.3	IGF2BP1	0.0188093	-0.379406
AC002454.1	LRPPRC	0.0188161	-0.379386
RP11-252I13.2	RBM15B	0.0188172	-0.379383
BACH1-AS1	METTL3	0.0188259	-0.379357
RP11-1060G2.1	YTHDC2	0.0188274	-0.379353
RP4-655J12.4	RBM15B	0.0188319	-0.37934
RP11-264M12.2	HNRNPA2B1	0.0188347	-0.379331
AC098820.2	HNRNPC	0.0188372	-0.379324
RP4-758J24.5	HNRNPC	0.0188481	-0.379292
RP11-344P13.4	METTL14	0.018869	-0.37923
RP11-319E12.2	YTHDC1	0.0188722	-0.379221
FAM226B	RBM15	0.0188724	-0.37922
AIRN	METTL14	0.018873	-0.379218
KB-173C10.1	METTL14	0.0188744	-0.379214
CTD-2523D13.2	METTL3	0.0188752	-0.379212
RP11-1018N14.5	METTL3	0.0188805	-0.379196
RP11-23P13.6	CBLL1	0.0188809	-0.379195
LINC01152	ELAVL1	0.018892	-0.379163
EHHADH-AS1	FTO	0.0189404	-0.37902
LINC00698	METTL14	0.0189623	-0.378956
RP11-458D21.6	YTHDC2	0.0189844	-0.378891
AC015849.16	YTHDC2	0.0189927	-0.378867
CTD-2296D1.3	RBM15B	0.0189931	-0.378866
RP1-7G5.6	HNRNPA2B1	0.0189932	-0.378865
U52111.14	KIAA1429	0.0190012	-0.378842
RP5-1112D6.4	FMR1	0.0190209	-0.378784
RP11-382D12.2	METTL14	0.0190286	-0.378762
RP11-202D18.2	METTL14	0.0190327	-0.37875
HOXB-AS2	HNRNPC	0.0190376	-0.378735
AC114763.1	RBM15B	0.0190516	-0.378695
LINC00327	YTHDC2	0.0190553	-0.378684
RP11-688I9.4	LRPPRC	0.0190606	-0.378668
RP11-390D11.1	WTAP	0.019104	-0.378542
LINC00663	HNRNPC	0.0191053	-0.378538
LINC00686	ELAVL1	0.0191194	-0.378497
RNF157-AS1	METTL14	0.0191221	-0.378489
PRKAR2A-AS1	ZC3H13	0.0191342	-0.378453
RP4-792G4.2	YTHDC2	0.0191355	-0.37845
RP11-57C13.3	YTHDF3	0.0191692	-0.378351
RP11-89N17.3	HNRNPC	0.0191694	-0.378351
LINC00881	METTL3	0.0191699	-0.378349
AC064852.4	IGF2BP1	0.0191846	-0.378307
AFAP1-AS1	LRPPRC	0.0192033	-0.378252
CTC-260E6.6	ALKBH5	0.0192179	-0.37821
RP11-347C12.10	WTAP	0.0192266	-0.378185
RP11-10A14.5	HNRNPA2B1	0.019239	-0.378149
ZNRF3-AS1	RBM15	0.0192481	-0.378122
RP11-339B21.15	YTHDF3	0.0192487	-0.378121
RP11-475I24.3	ZC3H13	0.0192587	-0.378092
GS1-21A4.1	KIAA1429	0.0192629	-0.37808
RP1-290I10.3	WTAP	0.0192652	-0.378073
LINC00324	HNRNPC	0.0192782	-0.378035
HOXC-AS1	YTHDC2	0.0193	-0.377972
LINC01136	METTL14	0.0193084	-0.377948
RP11-10O17.3	FTO	0.0193098	-0.377944
RP11-358D14.2	FTO	0.0193098	-0.377944
RP1-278O22.1	FTO	0.0193264	-0.377896
CTB-178M22.2	WTAP	0.0193305	-0.377884
LINC00029	METTL14	0.0193503	-0.377827
AF131215.8	ALKBH5	0.0193638	-0.377788
RP11-558A11.2	METTL14	0.0193829	-0.377733
RP11-603J24.5	YTHDF2	0.0193865	-0.377723
CTD-3065B20.2	FTO	0.0193906	-0.377711
RP3-476K8.3	WTAP	0.0194021	-0.377678
RP11-620J15.2	RBM15	0.0194269	-0.377607
RP11-95G17.2	METTL14	0.0194332	-0.377588
RP5-940J5.3	FMR1	0.0194674	-0.37749
USP3-AS1	FTO	0.0194855	-0.377438
RP11-108M9.4	WTAP	0.0195495	-0.377255
RP11-483P21.6	METTL14	0.0195578	-0.377231
LINC00884	LRPPRC	0.0195605	-0.377223
RP11-2E11.5	METTL3	0.0195621	-0.377219
EHHADH-AS1	KIAA1429	0.0195776	-0.377175
RP11-66B24.2	YTHDF2	0.0195827	-0.37716
FGF12-AS2	YTHDF1	0.0195884	-0.377144
HOXB-AS1	RBM15	0.0195943	-0.377127
CTD-3049M7.1	LRPPRC	0.0196106	-0.37708
MRVI1-AS1	YTHDF2	0.0196161	-0.377065
GRM5-AS1	YTHDF1	0.0196196	-0.377055
RP11-196H14.2	METTL3	0.0196226	-0.377046
RP11-184E9.1	YTHDF2	0.0196316	-0.37702
RP11-752G15.3	YTHDF2	0.019636	-0.377008
CTC-436P18.1	METTL3	0.0196377	-0.377003
MLLT4-AS1	YTHDF1	0.0196392	-0.376999
LINC00594	ELAVL1	0.0196582	-0.376945
RP11-383H17.4	YTHDF1	0.0196662	-0.376922
AC073957.15	ALKBH5	0.0196999	-0.376826
LINC00311	YTHDF2	0.0197027	-0.376818
BDNF-AS	LRPPRC	0.0197054	-0.37681
LINC00992	RBM15B	0.0197087	-0.376801
RP11-830F9.7	FTO	0.0197177	-0.376775
RP11-48B3.3	RBM15B	0.019725	-0.376755
RP11-162D16.2	YTHDF3	0.019727	-0.376749
RP11-313P22.1	YTHDF1	0.019736	-0.376724
RP11-310H4.2	LRPPRC	0.0197365	-0.376722
LA16c-390H2.4	WTAP	0.0197446	-0.376699
RP11-563J2.2	HNRNPA2B1	0.0197534	-0.376674
RP11-600K15.1	CBLL1	0.0197556	-0.376668
RP11-573D15.8	YTHDC2	0.019762	-0.37665
AC009411.2	HNRNPC	0.0197625	-0.376648
RP11-973H7.3	FTO	0.0197995	-0.376544
RP11-66B24.7	YTHDF2	0.0198069	-0.376523
RP11-170N11.1	METTL3	0.0198416	-0.376425
RP11-64D24.2	RBM15	0.0198475	-0.376408
RP11-196G18.3	LRPPRC	0.0198716	-0.37634
KB-7G2.9	FTO	0.0198841	-0.376304
RP11-352E8.2	WTAP	0.019899	-0.376263
RP5-864K19.4	FTO	0.0199012	-0.376256
RBAKDN	FTO	0.0199084	-0.376236
RP11-112H10.4	RBM15	0.019909	-0.376235
RP11-69I8.3	HNRNPC	0.0199194	-0.376205
RP11-114H21.2	METTL14	0.0199242	-0.376192
RP11-513G11.2	METTL14	0.019931	-0.376173
UBL7-AS1	KIAA1429	0.0199318	-0.37617
ZRANB2-AS2	HNRNPC	0.0199519	-0.376114
RP11-164N3.1	FTO	0.0199631	-0.376082
RP11-230C9.4	ALKBH5	0.0199894	-0.376008
RP11-384C4.2	WTAP	0.0200347	-0.375881
RP5-839B4.8	YTHDF1	0.020046	-0.37585
AP001053.11	YTHDC2	0.0200568	-0.375819
AC078842.4	HNRNPC	0.0200606	-0.375809
RP11-297H3.3	METTL14	0.0200714	-0.375779
PRICKLE2-AS2	YTHDC2	0.0200721	-0.375777
RP3-449H6.1	METTL14	0.0200944	-0.375714
RP1-151F17.1	LRPPRC	0.020108	-0.375676
RP11-527H14.2	WTAP	0.0201155	-0.375655
RP4-569M23.4	ELAVL1	0.020119	-0.375645
RP11-672A2.5	METTL14	0.0201347	-0.375602
ARL5B-AS1	HNRNPA2B1	0.0201404	-0.375586
RP1-151F17.2	ELAVL1	0.02017	-0.375503
GS1-519E5.1	ALKBH5	0.0201772	-0.375483
RP3-393E18.2	ELAVL1	0.0201903	-0.375447
CTB-33O18.2	METTL14	0.0202049	-0.375406
RP4-798P15.3	WTAP	0.0202111	-0.375389
LINC00973	HNRNPA2B1	0.0202157	-0.375376
RP11-194N12.2	METTL14	0.0202188	-0.375367
RP11-395B7.7	LRPPRC	0.0202229	-0.375356
LA16c-325D7.2	ELAVL1	0.0202309	-0.375334
RP11-551L14.6	WTAP	0.0202365	-0.375318
RP11-840I19.3	FTO	0.0202387	-0.375312
AC009495.3	KIAA1429	0.0202441	-0.375297
TRHDE-AS1	ALKBH5	0.0203055	-0.375127
RP5-1056L3.1	YTHDC1	0.0203316	-0.375054
RP11-229C3.2	WTAP	0.0203374	-0.375038
RP1-313I6.12	YTHDC2	0.0203376	-0.375038
RP11-978I15.10	LRPPRC	0.0203533	-0.374994
EAF1-AS1	YTHDF2	0.0203572	-0.374983
LINC00028	ELAVL1	0.0203753	-0.374934
MAGI1-IT1	METTL14	0.0203998	-0.374866
RP11-13P5.1	FTO	0.0204039	-0.374854
RP4-779E11.3	ZC3H13	0.0204177	-0.374816
RP11-678G14.2	FTO	0.0204278	-0.374789
AC122136.2	FTO	0.0204336	-0.374772
AC147651.3	ELAVL1	0.0204435	-0.374745
RP11-298O21.6	FTO	0.0204455	-0.37474
U91328.19	YTHDC1	0.0204504	-0.374726
RP11-587P21.3	YTHDF1	0.0204736	-0.374663
RP11-218M22.1	LRPPRC	0.0205109	-0.37456
RP11-423H2.3	FTO	0.0205186	-0.374539
RP11-474D1.3	HNRNPA2B1	0.0205269	-0.374516
RP11-177J6.1	LRPPRC	0.020527	-0.374516
DSCR9	WTAP	0.0205299	-0.374508
RP11-649E7.7	FTO	0.020531	-0.374505
RP11-343J3.2	HNRNPA2B1	0.0205358	-0.374491
RNU12	HNRNPA2B1	0.0205464	-0.374462
CAHM	YTHDF3	0.0205497	-0.374453
AC011524.1	METTL14	0.0205505	-0.374451
RP11-430H10.3	RBM15B	0.0205583	-0.37443
RP11-782C8.4	WTAP	0.0205602	-0.374424
CTD-2647E9.3	LRPPRC	0.0205617	-0.374421
LINC01134	METTL3	0.0205716	-0.374393
RP5-1120P11.3	HNRNPA2B1	0.0205739	-0.374387
CTD-2078B5.2	YTHDF1	0.0205746	-0.374385
RP11-23N2.4	YTHDF2	0.0205746	-0.374385
GRTP1-AS1	FTO	0.0205992	-0.374318
RP11-94H6.1	ALKBH5	0.0206087	-0.374292
AC113610.1	ELAVL1	0.0206294	-0.374235
RP11-557H15.4	METTL14	0.0206321	-0.374228
AP001627.1	METTL14	0.0206357	-0.374218
LINC00854	YTHDC2	0.0206441	-0.374195
RP11-63G10.3	CBLL1	0.0206543	-0.374167
RP11-698F20.3	LRPPRC	0.020684	-0.374086
AP000253.1	HNRNPC	0.0206875	-0.374076
RP1-16A9.1	HNRNPA2B1	0.0207042	-0.374031
RP11-180N14.1	RBM15B	0.0207728	-0.373844
CTC-304I17.5	ELAVL1	0.0207748	-0.373839
CSPG4P1Y	METTL3	0.0207803	-0.373824
RP11-640A1.3	METTL3	0.0207814	-0.373821
RP11-594N15.3	ALKBH5	0.020792	-0.373792
CTD-2650P22.1	YTHDF2	0.0208164	-0.373726
MIR3179-3	FTO	0.0208278	-0.373695
RP11-327J17.2	RBM15	0.020831	-0.373686
RP11-402L1.4	FTO	0.0208403	-0.373661
CTB-58E17.9	IGF2BP1	0.0208644	-0.373595
RP11-123B3.2	METTL3	0.0208714	-0.373576
RP11-341G5.1	WTAP	0.0208775	-0.37356
RP1-151F17.1	ELAVL1	0.0208807	-0.373551
RP11-91I8.3	KIAA1429	0.0208812	-0.37355
AP000442.1	YTHDF2	0.0208821	-0.373547
AC016700.2	WTAP	0.0208827	-0.373546
RP5-1068E13.7	ELAVL1	0.0208893	-0.373528
RP11-176F3.7	ZC3H13	0.020893	-0.373518
RP5-826L7.1	RBM15B	0.0208985	-0.373503
RP11-734K21.3	FTO	0.0209023	-0.373493
RP11-360O19.4	YTHDC1	0.0209097	-0.373473
RP11-446H18.5	LRPPRC	0.0209122	-0.373466
AC006050.2	LRPPRC	0.0209425	-0.373384
RP11-305L7.6	YTHDF2	0.0209604	-0.373336
CTD-2561B21.11	WTAP	0.020963	-0.373329
AC108463.1	YTHDF1	0.0209655	-0.373322
RP11-253M7.6	LRPPRC	0.0209898	-0.373257
RP11-928F19.5	YTHDF2	0.0210145	-0.37319
PSMG3-AS1	ELAVL1	0.0210162	-0.373186
CTD-2561B21.10	LRPPRC	0.0210191	-0.373178
WI2-89031B12.1	FTO	0.0210269	-0.373157
HOTAIRM1	RBM15	0.0210287	-0.373152
RP11-265N7.1	LRPPRC	0.0210452	-0.373107
GS1-24F4.2	WTAP	0.0210696	-0.373042
RP11-15E18.1	METTL14	0.0210781	-0.373019
RP11-233E12.1	YTHDC2	0.0210782	-0.373019
CTB-175P5.4	ALKBH5	0.0210809	-0.373012
RP11-475D12.2	HNRNPC	0.0210862	-0.372997
RP11-118B18.1	HNRNPC	0.0211059	-0.372944
RP11-703G6.1	METTL14	0.0211112	-0.37293
RP11-340F14.5	WTAP	0.0211157	-0.372918
RP11-95M15.1	RBM15	0.021125	-0.372893
RP11-3M1.1	KIAA1429	0.0211269	-0.372888
RP11-61L19.2	ZC3H13	0.0211429	-0.372845
RP11-620J15.3	WTAP	0.0211484	-0.37283
RP11-399K21.10	KIAA1429	0.0211498	-0.372827
AP001605.4	LRPPRC	0.0211528	-0.372819
RP11-297L17.4	RBM15B	0.021155	-0.372813
RP13-379L11.1	LRPPRC	0.0211585	-0.372803
RP11-358B23.1	YTHDC1	0.0211794	-0.372748
RP11-378E13.4	WTAP	0.0211796	-0.372747
RP11-208N14.4	HNRNPC	0.021192	-0.372714
RP11-687F6.1	LRPPRC	0.0212061	-0.372676
ZSCAN16-AS1	WTAP	0.0212112	-0.372662
RP11-292F9.1	KIAA1429	0.0212183	-0.372644
RP11-308D16.4	WTAP	0.0212295	-0.372613
RP11-446H18.5	RBM15	0.0212298	-0.372613
RP11-158I9.5	YTHDF2	0.0212523	-0.372553
NCBP2-AS2	FTO	0.021261	-0.37253
CTD-2195B23.3	YTHDF2	0.0212627	-0.372525
RP11-763B22.6	METTL14	0.0212775	-0.372486
RP11-86H7.6	YTHDF1	0.0212909	-0.37245
RP11-671J11.6	LRPPRC	0.0212931	-0.372444
CTC-487M23.5	LRPPRC	0.0212995	-0.372427
PCDH9-AS2	YTHDF1	0.0213065	-0.372408
AC009133.12	LRPPRC	0.0213192	-0.372375
AC092675.4	YTHDF1	0.0213196	-0.372373
RP5-1070A16.1	CBLL1	0.0213202	-0.372372
RP11-1080G15.2	RBM15B	0.021334	-0.372335
RP11-2O17.2	YTHDC1	0.0213359	-0.37233
ALKBH3-AS1	HNRNPA2B1	0.021346	-0.372303
RP11-489G11.3	LRPPRC	0.0213538	-0.372283
RP11-222G7.2	ALKBH5	0.0213554	-0.372278
XXbac-BPGBPG55C20.1	YTHDF1	0.0213576	-0.372272
RP4-665J23.1	METTL14	0.0213724	-0.372233
RP13-317D12.3	METTL14	0.0213782	-0.372218
AC004840.9	LRPPRC	0.0214088	-0.372136
AC098820.2	ELAVL1	0.0214152	-0.37212
RP11-97O12.2	YTHDC1	0.0214187	-0.37211
CTB-118P15.2	LRPPRC	0.0214219	-0.372102
RP5-1165K10.2	YTHDF3	0.0214239	-0.372096
RP11-309M23.1	ELAVL1	0.0214241	-0.372096
AC004593.3	HNRNPC	0.0214355	-0.372066
RP3-332B22.1	HNRNPA2B1	0.0214408	-0.372052
AC019186.1	METTL14	0.0214529	-0.37202
TMPO-AS1	YTHDF3	0.0214665	-0.371984
RP11-225N10.1	HNRNPA2B1	0.0214773	-0.371955
RP11-292F22.7	METTL3	0.0214782	-0.371953
RP11-325L7.1	METTL14	0.0214839	-0.371938
RP11-483P21.6	HNRNPC	0.0214911	-0.371919
RP11-290H9.4	FMR1	0.0214996	-0.371896
AC012065.7	WTAP	0.0215187	-0.371846
RP5-944M2.2	FTO	0.0215189	-0.371845
RP11-1096D5.1	ELAVL1	0.0215277	-0.371822
WEE2-AS1	LRPPRC	0.0215602	-0.371736
RP11-69H14.6	YTHDF2	0.0215678	-0.371716
FAM157B	ELAVL1	0.0215785	-0.371688
RP11-1017G21.4	HNRNPA2B1	0.0215808	-0.371682
AC015849.2	RBM15B	0.0215961	-0.371642
SNHG7	FTO	0.0216263	-0.371562
RP4-718J7.4	FMR1	0.0216313	-0.371549
RP11-342M1.3	FMR1	0.0216377	-0.371532
RP11-83B20.1	YTHDC1	0.021642	-0.371521
RP11-357N13.1	HNRNPA2B1	0.0216632	-0.371465
MIR1302-10	HNRNPC	0.0216715	-0.371444
CTD-2151A2.1	HNRNPA2B1	0.0216792	-0.371423
FAM226B	YTHDF2	0.021688	-0.3714
RP11-274H2.3	YTHDF1	0.0216903	-0.371394
CTD-2534I21.9	METTL14	0.0216915	-0.371391
RP11-74E22.6	METTL14	0.0217073	-0.37135
AC003090.1	METTL14	0.0217171	-0.371324
RP11-358B23.1	METTL14	0.0217229	-0.371309
MIR4435-1HG	ZC3H13	0.021736	-0.371275
RP11-98D18.1	METTL14	0.0218003	-0.371106
RP11-122M14.1	YTHDC2	0.0218024	-0.371101
RP11-168K11.2	ELAVL1	0.0218065	-0.37109
RP11-881M11.1	METTL3	0.0218198	-0.371056
AC002480.4	YTHDF1	0.0218333	-0.37102
MYCBP2-AS2	HNRNPA2B1	0.0218503	-0.370976
SERTAD4-AS1	LRPPRC	0.0218612	-0.370948
RP11-624M8.1	HNRNPC	0.0219033	-0.370838
RP11-779P15.2	LRPPRC	0.0219099	-0.370821
CTD-2588J1.1	LRPPRC	0.0219587	-0.370694
AC073343.13	HNRNPC	0.0219588	-0.370694
NCKAP5-IT1	METTL14	0.0219612	-0.370687
AP001057.1	YTHDF2	0.0219659	-0.370675
RP11-1094M14.11	YTHDF3	0.0219706	-0.370663
RP11-286H15.1	LRPPRC	0.0219869	-0.370621
RP11-219B17.1	YTHDC1	0.021987	-0.37062
AC005356.1	YTHDC2	0.0220214	-0.370531
RP11-440I14.2	WTAP	0.0220533	-0.370449
CTD-2311B13.2	ELAVL1	0.0220561	-0.370442
RP11-466A19.6	YTHDC1	0.0220598	-0.370432
RP11-820L6.1	YTHDF1	0.022068	-0.370411
RP4-584D14.6	WTAP	0.0220682	-0.37041
RP11-346D14.1	RBM15B	0.0220829	-0.370372
ERI3-IT1	WTAP	0.0220837	-0.37037
RP11-402N8.1	RBM15B	0.0220906	-0.370352
RP11-225H22.4	YTHDF2	0.0221137	-0.370293
RP11-272L13.3	RBM15	0.0221165	-0.370286
RP11-26L20.4	FTO	0.0221253	-0.370263
RP5-1185H19.2	ELAVL1	0.0221322	-0.370245
RP11-126L15.4	WTAP	0.0221393	-0.370227
RP11-6N17.4	YTHDF3	0.022143	-0.370217
RP4-655J12.5	KIAA1429	0.0221626	-0.370167
LINC00943	ALKBH5	0.0221632	-0.370165
RP11-65N13.8	ELAVL1	0.0221687	-0.370151
RP11-763B22.6	HNRNPC	0.0221704	-0.370147
CTD-2091N23.1	HNRNPA2B1	0.0222067	-0.370053
CFLAR-AS1	ELAVL1	0.0222172	-0.370026
LINC00882	HNRNPC	0.0222206	-0.370017
RP11-179A10.1	FMR1	0.0222295	-0.369995
RP11-445O3.3	YTHDF1	0.0222381	-0.369972
SMCR2	METTL14	0.0222398	-0.369968
RP11-956E11.1	WTAP	0.0222455	-0.369953
SNHG17	FTO	0.0222468	-0.36995
GS1-24F4.2	HNRNPC	0.0222691	-0.369893
RP11-1007O24.3	YTHDF3	0.0222744	-0.369879
UBL7-AS1	FTO	0.0222789	-0.369868
RP11-92K15.3	HNRNPA2B1	0.0222816	-0.369861
CTB-118N6.2	YTHDC1	0.022288	-0.369844
TTTY2B	YTHDC2	0.0223103	-0.369787
LA16c-380A1.1	RBM15	0.0223312	-0.369734
TEX41	WTAP	0.0223371	-0.369719
HLA-F-AS1	KIAA1429	0.0223456	-0.369697
AC013480.2	LRPPRC	0.0223531	-0.369678
CTC-255N20.1	METTL14	0.0223569	-0.369668
RP11-698F20.3	METTL3	0.0223654	-0.369646
RP11-989E6.10	WTAP	0.0223761	-0.369619
RP11-629G13.1	ZC3H13	0.0223774	-0.369616
LINC00663	ELAVL1	0.0223798	-0.369609
RP11-220C2.1	HNRNPC	0.022386	-0.369594
CCDC148-AS1	HNRNPC	0.0223903	-0.369583
RP11-6O2.3	YTHDF2	0.0223921	-0.369578
CTB-55O6.10	ELAVL1	0.022397	-0.369565
RP11-322E11.5	FTO	0.0224038	-0.369548
RP11-62F24.2	YTHDC2	0.0224115	-0.369529
RP11-394A14.2	LRPPRC	0.0224246	-0.369495
CTA-929C8.6	ALKBH5	0.0224271	-0.369489
RP11-347D21.3	ELAVL1	0.0224283	-0.369486
MIR1302-11	HNRNPC	0.0224379	-0.369461
[truncated: 14,724 more rows]

## Sheet: Common lncRNAs
lncRNA
RP11-335L23.5
UBXN7-AS1
RP11-83N9.5
RP11-124N2.1
RP4-813F11.4
RP11-295G20.2
RP11-67L2.2
WDFY3-AS2
RP11-1379J22.5
RP11-526I2.5
LA16c-361A3.3
RP11-170N16.3
AC073333.8
RAP2C-AS1
RP11-111J6.2
AC000120.7
LINC00035
RP11-415F23.2
KB-431C1.4
CTD-2514K5.2
LINC01125
AC004221.2
RP11-586K2.1
LINC00615
CTA-363E19.2
RP11-81A22.5
RP11-97O12.6
CTA-268H5.14
RP11-264B14.2
RP1-90L6.2
LINC00893
RP11-337C18.10
SNORA71B
RP11-46D6.1
USP27X-AS1
CTD-2619J13.8
RP11-288H12.4
RP11-98D18.3
RP11-337C18.8
RP11-430C7.4
RP11-558F24.4
ZNF346-IT1
RP11-752G15.8
AP000640.10
LINC00311
RP11-91J19.4
CTD-2349P21.10
AF213884.2
XXbac-BPG249D20.9
RP11-313P22.1
RP11-10L12.4
TP53TG1
RP5-899E9.1
CTC-429P9.5
AC097662.2
RP11-480I12.7
RP11-96D1.5
RP11-558A11.2
RP11-1109F11.5
RP11-212P7.2
CTB-31O20.4
RP11-26J3.3
AC002398.11
RP11-5C23.1
EIF3J-AS1
AC007246.3
OIP5-AS1
LINC00894
CTA-14H9.5
CTC-303L1.2
RP11-696N14.1
RP11-160E2.21
RP11-417J1.1
RP4-800J21.3
RP11-686D22.8
RP11-250B2.5
RP3-388E23.2
RP11-507K2.3
RP11-276E17.2
RP11-480D4.2
AL773604.8
CASC14
RP11-158H5.7
RP11-250B2.3
RP11-514P8.8
GS1-174L6.4
TINCR
RP1-68D18.2
AGAP1-IT1
RP11-374M1.2
CTD-2587H19.1
RP11-340F14.5
RP11-317N8.5
RP4-562J12.2
RP3-395M20.12
RP11-498E2.7
GS1-124K5.3
RP11-326I11.3
RP11-498C9.15
CTD-2320G14.2
TMEM72-AS1
BCDIN3D-AS1
ARID4B-IT1
AC092594.1
GMDS-AS1
NARF-IT1
RP11-383J24.6
AP001258.4
SCARNA9
RP1-266L20.9
RP11-134K13.4
ZEB2-AS1
RP11-242D8.1
RP11-676J12.4
RP11-85K15.2
SLC2A1-AS1
OSER1-AS1
RP11-554F20.1
RP11-3P17.5
HOXC-AS3
RP4-717I23.3
AC009495.2
SNHG10
LINC00494
AC090587.2
RP1-20N2.6
CTD-2037K23.2
AC005786.5
RP11-932O9.10
CASC15
TTC28-AS1
RP11-95I16.2
RP11-165F24.3
RP11-23N2.4
RP11-129K12.4
RP11-121A8.1
RP11-245J9.5
STK4-AS1
RP11-621L6.2
RP4-760C5.3
AC006116.12
RP11-283G6.3
TRAM2-AS1
AC090587.5
AD000684.2
RP3-327A19.5
CTD-2341M24.1
AC005076.5
XXYLT1-AS2
HOXD-AS2
AC100830.5
RP11-3P17.4
RP11-448A19.1
CROCCP2
AF011889.2
AC090587.4
RP11-258C19.7
RP11-686D22.4
AC105053.4
TMEM191A
RP11-400L8.2
RP11-420A23.1
AC004257.3
RP11-472G21.2
RP11-646I6.5
RP11-399O19.9
CTD-2515A14.1
PCOLCE-AS1
RP11-572M11.4
CTD-2529O21.1
RP11-330O11.3
AC010976.2
RP11-83A24.2
RP11-774O3.3
CTD-2260A17.1
HCG11
RP11-488C13.5
RP11-429J17.2
CTC-325H20.2
LINC00610
RP13-131K19.1
NEAT1
LINC00657
CTD-2576D5.4
RP11-67M1.1
RP11-382A20.7
ETV5-AS1
POLR2J4
LINC00421
CTB-114C7.3
AC006160.5
RP11-521O16.2
RP1-149A16.17
RP11-97O12.7
RP4-610C12.4
CTB-47B11.3
CTB-31O20.2
RP11-671J11.7
IFNG-AS1
AGBL5-IT1
AC009542.2
TTTY1B
AC007126.1
RP11-251G23.5
STARD4-AS1
RP1-149A16.3
RP11-81N13.1
RP11-830F9.7
CTD-2555A7.2
RP5-998N21.4
MIR22HG
RP1-178F10.1
RP11-130L8.1
RP11-389C8.2
RP11-690I21.2
MMP24-AS1
RP11-334C17.5
AC015987.1
RP1-111C20.4
LINC00339
RP5-1112D6.4
RP11-347C12.10
RP11-339B21.15
BDNF-AS
RP11-48B3.3
LA16c-390H2.4
RP11-563J2.2
RP11-973H7.3
RP11-352E8.2
ZRANB2-AS2
RP11-230C9.4
ARL5B-AS1
RP11-395B7.7
EAF1-AS1
MAGI1-IT1
RP11-649E7.7
LINC00854
RP11-180N14.1
RP5-1068E13.7
AC108463.1
RP11-687F6.1
NCBP2-AS2
CTC-487M23.5
AC009133.12
ALKBH3-AS1
RP5-1165K10.2
TMPO-AS1
AC012065.7
WEE2-AS1
RP11-1017G21.4
CTD-2151A2.1
ERI3-IT1
CFLAR-AS1
SNHG17
TTTY2B
RP11-166O4.6
RP11-483P21.2
RP11-426C22.4
RP11-400K9.4
RP11-436F21.1
RP11-171I2.3
LIFR-AS1
RP11-876N24.4
AC093818.1
GS1-124K5.11
LINC00961
RP11-108P20.1
AC073254.1
RP11-95P2.3
RP11-324O2.3
RP11-9M16.2
RP11-257P3.3
AC116366.6
RP11-731C17.2
SNORD116-20
RP4-584D14.5
AC108025.2
RP11-363J17.1
RP11-622K12.1
RP11-110G21.1
LINC00384
RP1-197B17.3
CTB-31O20.9
RP11-707G14.7
RP11-392O1.4
CACNA1C-AS2
RP11-549J18.1
RP1-34H18.1
GPC6-AS2
RP11-521O16.1
AC009948.5
CTD-2373J6.1
RP1-93I3.1
XXbac-BPG252P9.10
RP11-517B11.7
TMCC1-AS1
LINC00669
RP11-76N22.2
RP5-1172N10.2
RP11-1277A3.1
AC002064.4
RP11-30L15.6
RP1-30M3.6
RP11-682N22.1
CTA-292E10.6
CTD-2555K7.2
RP11-46C24.7
RP5-1074L1.1
RP4-647J21.1
RP11-207C16.4
VCAN-AS1
RP11-108P20.3
RP11-732M18.3
RP11-429E11.2
AC000123.4
AC005943.5
RP11-417F21.1
IL10RB-AS1
RP11-968A15.2
KB-1507C5.4
AC005682.5
RP11-148K1.10
AC009473.1
RP1-93H18.1
CTA-445C9.15
RP5-1071N3.1
RP11-400K9.3
RP1-182D15.2
RP11-338C15.3
SPPL2B
NIFK-AS1
AC016700.5
JAZF1-AS1
CTB-40H15.4
TP73-AS1
CTC-428G20.2
RP11-406H21.2
SEC24B-AS1
RP11-516C1.1
RP11-139H15.1
CTC-550B14.7
RP11-255M2.1
RP11-305E6.4
RP11-589N15.2
RP11-353B9.1
RP11-126O1.4
CTC-366B18.4
RP11-1024P17.1
RP11-484D2.4
RP11-685M7.3
AP002954.3
SPATA13-AS1
RP11-849F2.9
CTC-448F2.4
RP11-498E2.9
AC006116.24
RP11-438L19.1
RP11-770J1.3
RP11-359B12.2
CTD-2371O3.2
RP11-339B21.10
WWTR1-AS1
LINC00116
RP5-935K16.1
AD000090.2
PINK1-AS
AC010729.1
hsa-mir-8072
ZNF718
CPB2-AS1
RP11-296O14.3
LINC00861
LBX2-AS1
AC021224.1
RP11-573J24.1
DIO2-AS1
CTD-2313F11.1
RP11-164P12.3
RP11-60L3.1
RP11-950C14.3
RP11-381K20.2
RP5-1042K10.13
RP11-416A14.1
RP11-299J3.8
RP5-1085F17.3
CTC-428G20.3
RP11-666A8.8
GS1-204I12.4
FAM215B
CTD-2583A14.8
RP5-1160K1.3
CTD-3074O7.5
LL22NC03-86D4.1
CTC-325H20.4
RP11-523H24.3
RP11-366L5.1
TMEM161B-AS1
CTD-2587H19.2
RP11-783K16.13
RP13-452N2.1
RP11-14N7.2
LINC00412
RP11-439L18.2
RP11-159D12.2
RP11-213G2.2
XXbac-BPG299F13.14
CTC-548K16.6
RP11-680A11.5
WAC-AS1
RP11-412D9.4
CTC-559E9.6
RP3-329A5.8
RP11-539L10.2
CHKB-AS1
RP11-372K14.2
RP11-90B9.2
RP11-214K3.20
AC064834.2
CTC-487M23.7
RP11-290F5.1
RP1-12G14.7
PSMD6-AS2
RP11-617D20.1
RP11-293M10.6
RP11-154D6.1
PRKCQ-AS1
RP1-167A14.2
RP11-55K13.1
AC026150.8
AC005104.3
AC009299.2
RP5-1139B12.4
RP11-116D17.3
KB-1460A1.1
RP11-152P17.2
RP11-415F23.4
CTC-756D1.2
CCNT2-AS1
RP11-307C12.11
MAPKAPK5-AS1
RP11-739N20.2
RP13-225O21.2
AF127936.3
RP11-727F15.13
RP11-146F11.5
RP11-923I11.5
AC005082.12
CAPN10-AS1
TAPT1-AS1
RP11-354M20.3
SNORD3D
RP11-25E2.1
RP11-173P15.7
RP11-348N5.7
RP11-253D19.1
RP11-316P17.2
AC010761.13
RP11-1137G4.3
RP11-157I4.4
RP11-885N19.6
AC005083.1
RP11-327F22.2
RP11-24M17.4
AC069363.1
RP3-399L15.3
RP11-79P5.9
RP3-402G11.26
RP11-445L6.3
RP11-600F24.7
RP11-708B6.2
RP11-259P20.1
RP11-347P5.1
RP11-1060G2.2
CTD-2325P2.3
RAMP2-AS1
RP11-196I18.4
RP11-498C9.16
RP11-307L14.2
RP11-472N13.2
SNHG11
AC074117.10
AC004067.5
RP11-285J16.1
RP11-303E16.5
RP11-517I3.1
RP11-613M10.6
LINC00265
RP11-242C19.2
RP11-73O6.3
RP11-1109F11.3
CTD-2609K8.3
CITF22-92A6.1
RP11-421L21.3
AC005740.6
SPACA6P
RP11-53O19.3
AOAH-IT1
MIR4453
RP11-333I13.1
AJ006998.2
DHRS4-AS1
RP11-37B2.1
LINC01094
IQCH-AS1
RP11-423O2.5
RP11-960L18.1
LINC00242
RP11-385F5.5
RP11-389C8.3
FMR1-IT1
DTX2P1-UPK3BP1-PMS2P11
RP11-1049A21.2
CTD-2035E11.5
RP11-361K17.2
RP11-61F12.1
RP11-814H16.2
CTA-445C9.14
RP11-546K22.3
RP5-1073O3.2
RP3-475N16.1
AC008781.7
RP11-383B4.4
RP11-755F10.3
AF146191.4
MAFG-AS1
C1orf132
RP1-93H18.7
RP11-446E9.2
AC005943.4
FAM211A-AS1
RP11-677O4.6
RP11-950C14.7
KB-1507C5.3
AP000476.1
AC091177.1
RP11-236B18.5
CTD-2298J14.2
RP11-317L10.1
CTB-41I6.2
CTB-176F20.3
CTD-3138B18.6
AC007392.3
RP11-137L10.6
KCNQ1DN
LINC00115
RP11-710F7.3
RP11-34P13.13
RP11-782C8.3
CTD-3092A11.2
ANKRD10-IT1
RP11-723D22.3
CTD-2192J16.26
RP11-563E2.2
RP11-402J6.1
RP11-324I22.4
RP11-439L18.1
MORF4L2-AS1
LINC00350
AC010090.1
RP11-355O1.11
CTC-265N9.1
RP11-531A24.5
SNHG6
AC018766.6
MIR17HG
RP11-347I19.8
RP11-430C7.5
RP11-44K6.2
CTD-2537I9.13
RP11-73K9.2
HCG17
RP11-357H14.17
RP11-897M7.1
CTD-2116N20.1
RP11-488L18.10
RP11-403I13.4
RP11-505K9.1
LINC00630
RP11-225B17.2
RP1-266L20.4
CTC-365E16.1
RP11-77C3.3
AC007392.4
RP11-65J3.1
SNORD64
RP3-508I15.22
CTC-301O7.4
RP11-386I14.4
RP11-398K22.12
RP5-1047A19.4
RP11-77H9.2
CTC-459I6.1
AC083949.1
AC010525.4
RP11-16E12.2
RP11-366L20.3
CTD-2035E11.4
RP11-973H7.4
RP5-1092A3.4
RP11-159F24.3
CTD-2314B22.3
CTD-3110H11.1
RP11-343L5.2
RP11-575L7.4
GS1-251I9.4
RP11-82L2.1
RP11-419K12.1
AC025171.1
CTD-3222D19.7
RP11-753H16.3
PCED1B-AS1
INE1
LINC01150
RP5-1031D4.2
AC003104.1
RP11-989F5.3
FTO-IT1
RP11-195B17.1
RP11-38L15.8
RP11-341N2.1
CTD-3105H18.13
RP11-501C14.5
AP000525.9
AC074389.9
RP11-1399P15.1
ZFAS1
GNG12-AS1
CTA-384D8.35
RP11-527J8.1
GAS5
RP11-592B15.9
AC026806.2
RP11-226L15.5
RP11-24F11.2
CTA-246H3.12
RP11-333E1.1
RP11-18H21.1
RP11-517O13.3
CTD-2223O18.1
RP1-90J4.1
RP13-379O24.3
RP11-703H8.7
COX10-AS1
LINC00487
CTC-429P9.2
AC005042.4
MIR600HG
RP11-256I23.3
CTB-161M19.4
RP11-345M22.1
RP11-592B15.3
AP000254.8
AC005154.6
RP11-352G18.2
RP11-1020A11.1
RP11-661C3.2
RP11-141B14.1
ZNF252P-AS1
RP11-218F10.3
NCBP2-AS1
RP11-272P10.2
ALG13-AS1
RP11-1275H24.2
RP11-286E11.2
AC137932.5
AC009095.4
AC009299.3
CTD-3064H18.1
RP11-752G15.6
LINC00240
MIR143HG
JPX
RP11-638I2.9
RP11-390K5.6
CTA-384D8.34
RP1-67K17.4
CTD-3220F14.2
RP11-244H3.1
CTC-338M12.4
RP11-504P24.6
AP003774.1
RP11-379F4.7
RP11-1006G14.1
RP11-692N5.1
RP11-473I1.10
CTD-2306M10.1
RP1-266L20.2
CTD-2245F17.3
RP11-203M5.7
RP11-131L23.1
RP11-248G5.8
RP3-500L14.2
RP13-297E16.4
RP4-798A10.2
LINC00299
RP11-96D1.3
RP1-39G22.7
LINC00161
GUSBP11
RP3-466P17.2
RP5-1061H20.4
RP11-493L12.4
AC005932.1
RP11-655C2.3
RP11-16E18.3
RP11-42O15.3
LOXL1-AS1
AC005062.2
ENTPD1-AS1
EDRF1-AS1
RP4-665N4.8
CTD-2291D10.4
RP11-680F8.1
AC005224.2
RP11-135J2.4
AP4B1-AS1
RP11-679C8.2
PRRT3-AS1
RP11-355F16.1
EFCAB14-AS1
RMRP
RP11-138I1.3
TBC1D3P1-DHX40P1
AP003774.6
SPACA6P-AS
AF131215.2
RP11-773H22.4
PCAT6
HNRNPU-AS1
RP13-36G14.4
RP11-360I2.1
RP11-108L7.15
ZNF33B
RP11-480A16.1
ZNF674-AS1
AF196972.9
RP11-493L12.5
RP11-140I16.3
RP11-390B4.5
RP11-509J21.3
RP6-109B7.3
RP5-1091N2.9
RP11-488L18.8
RP11-78O7.2
RP11-34P13.7
RP11-307L14.1
CTB-118N6.3
RP11-73M18.8
PAXIP1-AS1
HOXB-AS4
RP11-264I13.2
RP11-453F18__B.1
ZNF571-AS1
RP4-789D17.5
RP11-755B10.2
AC073641.2
RP11-504P24.4
AC141928.1
SACS-AS1
RP11-328M4.2
RP11-82L18.2
RP11-34P13.8
RP11-288I21.1
RP11-395P17.3
RP11-356O9.1
CTB-167B5.2
AC010761.8
RP5-1115A15.1
AC124944.3
RP11-448G15.3
RP11-677I18.3
RP11-509J21.1
RP11-1191J2.5
AC096579.7
RP11-167N5.5
CTD-2647L4.4
AP001432.14
RP1-134E15.3
RP11-175O19.4
RP4-616B8.4
RP11-473O4.5
LINC00843
RP11-360K13.1
RP11-206L10.9
SNHG3
ZNF518A
RP4-669H2.1
RP11-182I10.3
RP11-105N14.1
RP11-455F5.5
RP11-341A22.2
RP11-156E6.1
RP11-7F18.2
RP11-762H8.1
RP11-247L20.4
RP11-35G22.1
AC004893.11
RP11-689B22.2
RP5-872K7.7
RP11-800A3.3
AC137934.1
RP11-701H24.10
RP11-326G21.1
RP4-777O23.2
RP11-344N10.5
RP11-426C22.5
RP11-506M12.1
RP1-153P14.8
ACAP2-IT1
RP11-38L15.2
CTC-563A5.2
CTD-2127H9.1
AC104801.1
RP11-154H23.3
MAGI2-AS3
RP4-536B24.2
CTD-2196E14.4
RP5-1074L1.4
RP11-119D9.1
RP11-572O17.1
BHLHE40-AS1
RP11-552M11.4
RP11-817O13.6
MIR146A
SENCR
RP11-206L10.2
RP11-326I11.5
CTD-3064C13.1
SLC16A1-AS1
RP11-203B9.4
RP11-342C20.2
RP11-421M1.8
UGDH-AS1
LINC00347
AC004112.4
CTC-378H22.2
NOP14-AS1
RP11-10N23.2
SNHG8
LINC00909
AP001372.2
RP11-69C17.4
SNHG16
ZBTB40-IT1
RP11-133K1.6
RP11-797D24.3
RP11-757F18.5
RP11-455J20.3
LINC00342
MYLK-AS1
THAP9-AS1
RP5-1057J7.6
RP11-902B17.1
KB-1836B5.1
RP11-16P6.1
RP11-476B1.1
CTB-92J24.2
RP11-84C13.1
AC017048.2
RP11-525G13.2
RP11-552M11.8
KB-1572G7.2
RSBN1L-AS1
RP11-733O18.1
RP11-122G18.5
RP11-187C18.2
RP11-10C24.1
LL22NC03-104C7.1
RP11-415F23.3
RP11-521B24.5
CTC-548K16.2
AC144450.2
DACT3-AS1
RP11-231G3.1
RP11-48B3.4
CTD-2006C1.12
RP11-274B21.10
MIRLET7DHG
RP11-326C3.15
RP3-368A4.5
XXbac-B444P24.13
LINC00528
RP11-119F19.2
RP11-499P20.2
RP11-214O1.3
CTB-39G8.3
AC005562.1
RP11-4O1.2
KB-1460A1.5
RP11-2B6.2
RP11-989F5.1
MIS18A-AS1
AC107081.5
RP11-29B2.5
RP11-367G6.3
AC004870.4
CTD-2284J15.1
RP11-166B2.8
RP11-93I21.3
AC006369.2
LINC00094
RP11-894P9.1
GHRLOS
RP11-353N4.5
RP11-79H23.3
RP11-298J20.4
LINC00641
AC004237.1
AL589743.1
SNHG1
RP1-228H13.5
LINC00422
RP4-724E16.2
RP11-410N8.3
PWAR6
RP3-462E2.5
RP11-375I20.6
ZDHHC20-IT1
RP3-508I15.21
U91328.22
SNHG12
CTD-2002H8.2
RP11-473I1.9
RP11-471B22.2
RP11-389O22.1
RP5-919F19.5
RP11-923I11.4
RP11-395I14.2
RP13-228J13.1
LINC00996
RP11-457M11.5
LINC00273
RP11-23E19.2
UBE2Q1-AS1
LINC00202-1
RP11-973N13.4
CTC-444N24.6
RP11-701H24.3
WDR11-AS1
LL0XNC01-7P3.1
RP5-991G20.1
RP11-346I3.4
RP11-395G23.3
RP11-574K11.28
CTC-523E23.11
LL22NC03-N64E9.1
RP11-73M18.6
RP11-178C3.2
RP11-1114A5.4
RP11-649A18.5
RP5-894A10.6
MIR302B
LINC00174
CTD-2090I13.1
RP11-383I23.2
RP11-155G14.6
RP3-477O4.14
RP11-2H3.6
RP11-95D17.1
RP11-474I16.8
LINC01004
RP11-638I2.2
RP4-657D16.3
CTD-3064M3.4
RNF139-AS1
AC003991.3
AF230666.2
RP3-430N8.10
RP11-411B10.2
FGD5-AS1
AC073046.25
RP11-464F9.1
RP3-430N8.11
CTD-3128G10.6
KB-1572G7.3
RP11-849H4.4
RP11-152N13.5
RP11-527F13.1
LINC00941
FTX
RP11-14I17.3
SNORD87
NADK2-AS1
RP11-848P1.2
RP11-468H14.2
AC009120.6
RP11-1006G14.4
LIPE-AS1
VIM-AS1
RP11-158K1.3
RP11-769O8.3
CASC7
USP46-AS1
AC106782.20
CTC-297N7.8
RP1-67A8.3
RP11-705O1.8
RP11-501C14.6
EPHA1-AS1
RP5-1125A11.1
CTD-2020K17.1
RP11-252A24.3
RP11-500M8.4
RP11-815I9.4
AC007038.7
RP11-275I4.2
DLX6-AS1
ITGB2-AS1
ATP1B3-AS1
GK-AS1
RP11-546B15.1
RP11-143J24.1
TUG1
RP11-698N11.4
KB-173C10.2
RP11-535C21.3
RP11-574K11.29
AC004041.2
ZFHX4-AS1
AC006129.2
RP1-93H18.6
RP11-473I1.5
RP1-68D18.4
EPB41L4A-AS1
RP11-75L1.1
LINC00560
USP2-AS1
XXbac-BPG157A10.21
RP11-360F5.1
RP11-768B22.2
CTD-2541M15.4
RP11-469M7.1
AC104135.4
LRP4-AS1
RP11-473M20.9
RP11-118M9.3
RP11-727A23.4
AC006378.2
RP11-1398P2.1
RP11-220I1.1
RP11-21I10.2
DOCK9-AS2
RAD21-AS1
RP11-245J9.6
AC015849.19
RP11-50C13.1
AC018464.3
RP11-493E12.2
C1RL-AS1
RP11-843P14.1
RP11-281P23.2
RP11-284N8.3
RP11-231L11.3
RP11-403I13.5
RP11-336K24.12
RP11-396O20.2
AC102953.4
RP11-464F9.22
CTD-2012K14.6
CTD-2227E11.1
AC100830.3
CTD-2011F17.2
RP11-775D22.3
CTD-2283N19.1
RP11-1094M14.5
RP13-580F15.2
RP11-111M22.4
AC099552.2
RP11-111M22.5
RP11-676J12.8
RP11-528G1.2
RP11-730K11.1
RP11-670E13.2
RP11-262H14.1
AC005537.2
RP11-575L7.2
AC009133.17
RP11-723O4.2
RP11-584P21.2
RP11-206L10.3
LINC00649
DICER1-AS1
RP11-532F12.5
RP11-168O16.1
FAM13A-AS1
LINC00643
